# Supplementary material for: When can physical distancing be relaxed? A health production function approach for COVID-19 control policy
Source: BMC Public Health. 2021 Jun 2;21:1037. doi: 10.1186/s12889-021-11088-x (PMC8170438; doi:10.1186/s12889-021-11088-x)
Supplement: Supplementary file 3 — Additional file 3. country name_rem1. Country name_COVID-19; All data collected and processed in this study, including the calculation formula of each cell. [file 12889_2021_11088_MOESM3_ESM.xlsx]

## Sheet: FranceCovid
FRANCE - COVID-19
Date	No. of days	Cumulative	Daily	AY = Y/t	Exponential Moving Average (EMA) of			Estimations based on EMA				BAYESIAN, POLICY TARGET W/OUT A TREND (Apr 1 - 30 June 2020)					BAYESIAN, POLICY TARGET W/ A TREND (Apr 1 - 30 June 2020)
	t	Y(t)	MY = I(t)		Cumulative	Daily	AY = Y/t	Point Elasticity	Arc Elasticity	I(t+1)-I(t)			B (Et>1)	Et<=1	sum			B (Et>1)	Et<=1	sum
					Y(t)	MY = I(t)
												A (I(t+1)<=500)	0	40	40		A (I(t+1)-I(t)<=0, I(t+1)<=500)	0	22	22
2020-01-24	1	3	3	3								NonA	33	18	51		NonA	33	36	69
2020-01-25	2	3	0	1.5								sum	33	58	91		sum	33	58	91
2020-01-26	3	3	0	1
2020-01-27	4	3	0	0.75								P(A)		0.43956			P(A)		0.241758
2020-01-28	5	3	0	0.6	3	0.6	1.37	0.437956				P(B)		0.362637			P(B)		0.362637
2020-01-29	6	4	1	0.666667	3.33333	0.733333	1.13556	0.645793	0.578947	0.133333		P(B|A)		0			P(B|A)		0
2020-01-30	7	5	1	0.714286	3.88889	0.822222	0.995132	0.826244	1	0.0888889
2020-01-31	8	6	1	0.75	4.59259	0.881481	0.913422	0.965033	1.24454	0.0592593		P(A|B)		0			P(A|B)		0
2020-02-01	9	6	0	0.666667	5.06173	0.587654	0.83117	0.707021	0.826087	-0.293827		P(A|B)		0			P(A|B)		0
2020-02-02	10	6	0	0.6	5.37449	0.39177	0.754113	0.51951	0.569401	-0.195885
2020-02-03	11	6	0	0.545455	5.58299	0.26118	0.68456	0.381529	0.399599	-0.13059
2020-02-04	12	6	0	0.5	5.72199	0.17412	0.62304	0.279468	0.282802	-0.0870599			B (Et<=1)	Et>1	sum			B (Et<=1)	Et>1	sum
2020-02-05	13	6	0	0.461538	5.81466	0.11608	0.569206	0.203933	0.200814	-0.0580399
2020-02-06	14	6	0	0.428571	5.87644	0.0773866	0.522328	0.148157	0.142676	-0.0386933		A (I(t+1)<=500)	40	0	40		A (I(t+1)-I(t)<=0, I(t+1)<=500)	22	0	22
2020-02-07	15	6	0	0.4	5.91763	0.0515911	0.481552	0.107135	0.101271	-0.0257955		NonA	18	33	51		NonA	36	33	69
2020-02-08	16	11	5	0.6875	7.61175	1.70106	0.550201	3.09171	3.88176	1.64947		sum	58	33	91		sum	58	33	91
2020-02-09	17	11	0	0.647059	8.74117	1.13404	0.582487	1.94689	2.27915	-0.56702
2020-02-10	18	11	0	0.611111	9.49411	0.756027	0.592028	1.27701	1.44517	-0.378013		P(A)		0.43956			P(A)		0.241758
2020-02-11	19	11	0	0.578947	9.99607	0.504018	0.587668	0.857658	0.952922	-0.252009		P(B)		0.637363			P(B)		0.637363
2020-02-12	20	11	0	0.55	10.3307	0.336012	0.575112	0.584255	0.642061	-0.168006		P(B|A)		1			P(B|A)		1
2020-02-13	21	11	0	0.52381	10.5538	0.224008	0.558011	0.40144	0.437974	-0.112004
2020-02-14	22	11	0	0.5	10.7025	0.149339	0.538674	0.277234	0.300869	-0.0746693		P(A|B)		0.689655			P(A|B)		0.37931
2020-02-15	23	11	0	0.478261	10.8017	0.0995591	0.518536	0.192	0.207489	-0.0497796		P(A|B)		0.689655			P(A|B)		0.37931
2020-02-16	24	11	0	0.458333	10.8678	0.0663727	0.498469	0.133153	0.143372	-0.0331864
2020-02-17	25	12	1	0.48	11.2452	0.377582	0.492312	0.766956	0.836281	0.311209
2020-02-18	26	12	0	0.461538	11.4968	0.251721	0.482054	0.522184	0.564227	-0.125861			B (Et<= 0.5)	Et>0.5	sum			B (Et<=0.5)	Et>0.5	sum
2020-02-19	27	12	0	0.444444	11.6645	0.167814	0.469518	0.357418	0.383825	-0.0839071
2020-02-20	28	12	0	0.428571	11.7764	0.111876	0.455869	0.245413	0.262373	-0.055938		A (I(t+1)<=500)	39	1	40		A (I(t+1)-I(t)<=0, I(t+1)<=500)	21	1	22
2020-02-21	29	12	0	0.413793	11.8509	0.0745841	0.441844	0.168802	0.179846	-0.037292		NonA	5	46	51		NonA	23	46	69
2020-02-22	30	12	0	0.4	11.9006	0.0497227	0.427896	0.116203	0.123455	-0.0248614		sum	44	47	91		sum	44	47	91
2020-02-23	31	12	0	0.387097	11.9337	0.0331485	0.414296	0.0800115	0.0847974	-0.0165742
2020-02-24	32	12	0	0.375	11.9558	0.022099	0.401197	0.0550826	0.0582502	-0.0110495		P(A)		0.43956			P(A)		0.241758
2020-02-25	33	12	0	0.363636	11.9705	0.0147327	0.388677	0.0379046	0.0400046	-0.00736633		P(B)		0.483516			P(B)		0.483516
2020-02-26	34	14	2	0.411765	12.647	0.676488	0.396373	1.7067	1.84114	0.661756		P(B|A)		0.975			P(B|A)		0.954545
2020-02-27	35	17	3	0.485714	14.098	1.45099	0.426153	3.40486	3.74343	0.774504
2020-02-28	36	38	21	1.05556	22.0653	7.96733	0.635954	12.5281	15.6424	6.51634		P(A|B)		0.886364			P(A|B)		0.477273
2020-02-29	37	57	19	1.54054	33.7102	11.6449	0.937483	12.4214	15.241	3.67756		P(A|B)		0.886364			P(A|B)		0.477273
2020-03-01	38	100	43	2.63158	55.8068	22.0966	1.50218	14.7097	18.5132	10.4517
2020-03-02	39	123	23	3.15385	78.2045	22.3977	2.05274	10.9112	12.8692	0.301137
2020-03-03	40	171	48	4.275	109.136	30.9318	2.79349	11.0728	13.0437	8.53409			B (Et<= 0.)3	Et>0.3	sum			B (Et<=0.3)	Et>0.3	sum
2020-03-04	41	205	34	5	141.091	31.9545	3.52899	9.05486	10.3439	1.02273
2020-03-05	42	278	73	6.61905	186.727	45.6364	4.55901	10.0101	11.5546	13.6818		A (I(t+1)<=500)	20	70	40		A (I(t+1)-I(t)<=0, I(t+1)<=500)	7	15	22
2020-03-06	43	416	138	9.67442	263.152	76.4242	6.26415	12.2003	14.4396	30.7879		NonA	1	0	51		NonA	14	55	69
2020-03-07	44	595	179	13.5227	373.768	110.616	8.68367	12.7384	15.1096	34.1919		sum	21	70	91		sum	21	70	91
2020-03-08	45	698	103	15.5111	481.845	108.077	10.9595	9.86154	11.2421	-2.53872
2020-03-09	46	1108	410	24.087	690.563	208.718	15.3353	13.6103	16.2003	100.641		P(A)		0.43956			P(A)		0.241758
2020-03-10	47	1394	286	29.6596	925.042	234.479	20.1101	11.6598	13.4974	25.7606		P(B)		0.230769			P(B)		0.230769
2020-03-11	48	1765	371	36.7708	1205.03	279.986	25.6637	10.9098	12.4872	45.507		P(B|A)		0.5			P(B|A)		0.318182
2020-03-12	49	2262	497	46.1633	1557.35	352.324	32.4969	10.8418	12.3717	72.338
2020-03-13	50	2848	586	56.96	1987.57	430.216	40.6512	10.5831	12.0148	77.892		P(A|B)		0.952381			P(A|B)		0.333333
2020-03-14	51	3618	770	70.9412	2531.05	543.477	50.7479	10.7094	12.1478	113.261		P(A|B)		0.952381			P(A|B)		0.333333
2020-03-15	52	4436	818	85.3077	3166.03	634.985	62.2678	10.1976	11.4802	91.5076
2020-03-16	53	5359	923	101.113	3897.02	730.99	75.2163	9.71851	10.867	96.005
2020-03-17	54	6557	1198	121.426	4783.68	886.66	90.6195	9.78443	10.9291	155.67
2020-03-18	55	7627	1070	138.673	5731.45	947.773	106.637	8.88783	9.82463	61.1134
2020-03-19	56	9004	1377	160.786	6822.3	1090.85	124.687	8.74872	9.64526	143.076
2020-03-20	57	10850	1846	190.351	8164.87	1342.57	146.575	9.1596	10.1227	251.717
2020-03-21	58	12445	1595	214.569	9591.58	1426.71	169.24	8.43013	9.24012	84.1447
2020-03-22	59	14292	1847	242.237	11158.4	1566.81	193.572	8.09418	8.83454	140.096		BAYESIAN, POLICY TARGET W/OUT A TREND (… - 28 Feb 2021)					BAYESIAN, POLICY TARGET W/ A TREND (… - 28 Feb 2021)
2020-03-23	60	15821	1529	263.683	12712.6	1554.2	216.943	7.16413	7.74792	-12.6024			B (Et>1)	Et<=1	sum			B (Et>1)	Et<=1	sum
2020-03-24	61	19615	3794	321.557	15013.4	2300.8	251.814	9.13691	10.041	746.598
2020-03-25	62	22025	2410	355.242	17350.6	2337.2	286.29	8.16376	8.88258	36.399		A (I(t+1)<=5000)					A (I(t+1)-I(t)<=0, I(t+1)<=5000)
2020-03-26	63	24920	2895	395.556	19873.7	2523.13	322.712	7.81854	8.47273	185.933		NonA					NonA
2020-03-27	64	28786	3866	449.781	22844.5	2970.76	365.068	8.13754	8.83197	447.622		sum					sum
2020-03-28	65	32534	3748	500.523	26074.3	3229.84	410.22	7.87343	8.51715	259.081
2020-03-29	66	37145	4611	562.803	29764.5	3690.23	461.081	8.00342	8.6574	460.387		P(A)					P(A)
2020-03-30	67	39636	2491	591.582	33055	3290.48	504.581	6.52122	6.96653	-399.742		P(B)					P(B)
2020-03-31	68	43977	4341	646.721	36695.7	3640.66	551.961	6.59586	7.04636	350.172		P(B|A)					P(B|A)
2020-04-01	69	51477	7500	746.043	41622.8	4927.1	616.655	7.99005	8.61882	1286.45
2020-04-02	70	56261	4784	803.729	46502.2	4879.4	679.013	7.18602	7.69631	-47.7012		P(A|B)					P(A|B)
2020-04-03	71	58327	2066	821.507	50443.8	3941.6	726.511	5.42538	5.73274	-937.801		P(A|B)					P(A|B)
2020-04-04	72	63536	5209	882.444	54807.9	4364.07	778.489	5.60582	5.92923	422.466
2020-04-05	73	67757	4221	928.178	59124.2	4316.38	828.385	5.21059	5.4934	-47.6893
2020-04-06	74	69607	1850	940.635	62618.5	3494.25	865.802	4.03586	4.21918	-822.126			B (Et<=1)	Et>1	sum			B (Et<=1)	Et>1	sum
2020-04-07	75	73488	3881	979.84	66241.7	3623.17	903.815	4.00875	4.18944	128.916
2020-04-08	76	77225	3737	1016.12	69902.8	3661.11	941.249	3.88963	4.0606	37.9439		A (I(t+1)<=5000)					A (I(t+1)-I(t)<=0, I(t+1)<=5000)
2020-04-09	77	81094	3869	1053.17	73633.2	3730.41	978.556	3.81216	3.97637	69.2959		NonA					NonA
2020-04-10	78	85350	4256	1094.23	77538.8	3905.61	1017.11	3.83989	4.0045	175.197		sum					sum
2020-04-11	79	89683	4333	1135.23	81586.9	4048.07	1056.49	3.83164	3.99399	142.465
2020-04-12	80	92787	3104	1159.84	85320.2	3733.38	1090.94	3.42218	3.55651	-314.69		P(A)					P(A)
2020-04-13	81	94382	1595	1165.21	88340.8	3020.59	1115.69	2.70736	2.80037	-712.793		P(B)					P(B)
2020-04-14	82	97051	2669	1183.55	91244.2	2903.39	1138.31	2.55061	2.63526	-117.196		P(B|A)					P(B|A)
2020-04-15	83	102534	5483	1235.35	95007.5	3763.26	1170.66	3.21465	3.33387	859.87
2020-04-16	84	105155	2621	1251.85	98390	3382.51	1197.72	2.82412	2.92082	-380.754		P(A|B)					P(A|B)
2020-04-17	85	107778	2623	1267.98	101519	3129.34	1221.14	2.56264	2.64549	-253.169		P(A|B)					P(A|B)
2020-04-18	86	108163	385	1257.71	103734	2214.56	1233.33	1.79559	1.84499	-914.779
2020-04-19	87	110721	2558	1272.66	106063	2329.04	1246.44	1.86856	1.92054	114.48
2020-04-20	88	111463	742	1266.62	107863	1800.03	1253.17	1.43638	1.47249	-529.013			B (Et<= 0.5)	Et>0.5	sum			B (Et<=0.5)	Et>0.5	sum
2020-04-21	89	113513	2050	1275.43	109746	1883.35	1260.59	1.49403	1.53189	83.3246
2020-04-22	90	116151	2638	1290.57	111881	2134.9	1270.58	1.68026	1.72428	251.55		A (I(t+1)<=5000)					A (I(t+1)-I(t)<=0, I(t+1)<=5000)
2020-04-23	91	117961	1810	1296.27	113908	2026.6	1279.15	1.58434	1.62459	-108.3		NonA					NonA
2020-04-24	92	119584	1623	1299.83	115800	1892.07	1286.04	1.47124	1.50734	-134.533		sum					sum
2020-04-25	93	121339	1755	1304.72	117646	1846.38	1292.27	1.42879	1.46321	-45.689
2020-04-26	94	122876	1537	1307.19	119389	1743.25	1297.24	1.34381	1.37527	-103.126		P(A)					P(A)
2020-04-27	95	123280	404	1297.68	120686	1296.83	1297.39	0.999573	1.02093	-446.417		P(B)					P(B)
2020-04-28	96	124440	1160	1296.25	121938	1251.22	1297.01	0.964699	0.984996	-45.6115		P(B|A)					P(B|A)
2020-04-29	97	125465	1025	1293.45	123113	1175.82	1295.82	0.907388	0.926062	-75.4077
2020-04-30	98	127066	1601	1296.59	124431	1317.54	1296.08	1.01656	1.03788	141.728		P(A|B)					P(A|B)
2020-05-01	99	128121	1055	1294.15	125661	1230.03	1295.44	0.949509	0.968907	-87.5145		P(A|B)					P(A|B)
2020-05-02	100	128722	601	1287.22	126681	1020.35	1292.7	0.78932	0.804662	-209.676
2020-05-03	101	129458	736	1281.76	127607	925.568	1289.05	0.718022	0.731608	-94.7842
2020-05-04	102	129708	250	1271.65	128307	700.379	1283.25	0.545785	0.555565	-225.189			B (Et<= 0.)3	Et>0.3	sum			B (Et<=0.3)	Et>0.3	sum
2020-05-05	103	130242	534	1264.49	128952	644.919	1277	0.505029	0.513911	-55.4597
2020-05-06	104	131292	1050	1262.42	129732	779.946	1272.14	0.613099	0.624116	135.027		A (I(t+1)<=5000)					A (I(t+1)-I(t)<=0, I(t+1)<=5000)
2020-05-07	105	135468	4176	1290.17	131644	1911.96	1278.15	1.49588	1.52883	1132.02		NonA					NonA
2020-05-08	106	135980	512	1282.83	133089	1445.31	1279.71	1.1294	1.15195	-466.655		sum					sum
2020-05-09	107	136578	598	1276.43	134252	1162.87	1278.62	0.909478	0.9265	-282.436
2020-05-10	108	137008	430	1268.59	135171	918.582	1275.28	0.720301	0.73303	-244.291		P(A)					P(A)
2020-05-11	109	137073	65	1257.55	135805	634.055	1269.37	0.499505	0.507757	-284.527		P(B)					P(B)
2020-05-12	110	137491	418	1249.92	136367	562.036	1262.88	0.445042	0.452236	-72.0182		P(B|A)					P(B|A)
2020-05-13	111	138161	670	1244.69	136965	598.024	1256.82	0.475823	0.483527	35.9879
2020-05-14	112	138609	448	1237.58	137513	548.016	1250.41	0.43827	0.445237	-50.0081		P(A|B)					P(A|B)
2020-05-15	113	139152	543	1231.43	138059	546.344	1244.08	0.439154	0.446081	-1.67206		P(A|B)					P(A|B)
2020-05-16	114	139646	494	1224.96	138588	528.896	1237.71	0.427318	0.43398	-17.448
2020-05-17	115	140008	362	1217.46	139061	473.264	1230.96	0.384467	0.390339	-55.632
2020-05-18	116	140036	28	1207.21	139386	324.843	1223.04	0.265602	0.269489	-148.421
2020-05-19	117	140497	461	1200.83	139757	370.228	1215.64	0.304555	0.309029	45.3858
2020-05-20	118	140959	462	1194.57	140157	400.819	1208.61	0.331635	0.336505	30.5905
2020-05-21	119	141312	353	1187.5	140542	384.879	1201.58	0.320312	0.324961	-15.9397
2020-05-22	120	141590	278	1179.92	140891	349.253	1194.36	0.29242	0.296594	-35.6264
2020-05-23	121	141949	359	1173.13	141244	352.502	1187.28	0.296898	0.301107	3.24904
2020-05-24	122	142173	224	1165.35	141554	309.668	1179.97	0.262437	0.266089	-42.834
2020-05-25	123	142204	31	1156.13	141770	216.779	1172.02	0.184961	0.187456	-92.8893
2020-05-26	124	142482	278	1149.05	142008	237.186	1164.37	0.203704	0.206446	20.4071
2020-05-27	125	142704	222	1141.63	142240	232.124	1156.79	0.200662	0.20334	-5.06192
2020-05-28	126	142852	148	1133.75	142444	204.083	1149.11	0.177601	0.179936	-28.0413
2020-05-29	127	146122	3270	1150.57	143670	1226.06	1149.59	1.06651	1.08416	1021.97
2020-05-30	128	146657	535	1145.76	144666	995.703	1148.32	0.867099	0.880587	-230.352
2020-05-31	129	148436	1779	1150.67	145922	1256.8	1149.1	1.09373	1.11153	261.099
2020-06-01	130	148524	88	1142.49	146790	867.201	1146.9	0.756129	0.767325	-389.601
2020-06-02	131	148775	251	1135.69	147451	661.801	1143.16	0.578922	0.587036	-205.4
2020-06-03	132	148009	-766	1121.28	147637	185.867	1135.87	0.163635	0.165656	-475.934
2020-06-04	133	148263	254	1114.76	147846	208.578	1128.83	0.184774	0.187061	22.7109
2020-06-05	134	148941	678	1111.5	148211	365.052	1123.05	0.325053	0.329224	156.474
2020-06-06	135	149495	554	1107.37	148639	428.035	1117.83	0.382917	0.387877	62.9826
2020-06-07	136	150022	527	1103.1	149100	461.023	1112.92	0.414247	0.41962	32.9884
2020-06-08	137	150315	293	1097.19	149505	405.015	1107.68	0.365644	0.370286	-56.0077
2020-06-09	138	150413	98	1089.95	149808	302.677	1101.77	0.27472	0.278091	-102.338
2020-06-10	139	150748	335	1084.52	150121	313.451	1096.02	0.285991	0.289489	10.7743
2020-06-11	140	151165	417	1079.75	150469	347.968	1090.59	0.319062	0.322974	34.5162
2020-06-12	141	151503	338	1074.49	150814	344.645	1085.23	0.317579	0.321443	-3.32251
2020-06-13	142	152067	564	1070.89	151231	417.763	1080.45	0.386657	0.391422	73.1183
2020-06-14	143	152460	393	1066.15	151641	409.509	1075.68	0.380696	0.385344	-8.25445
2020-06-15	144	152767	307	1060.88	152016	375.339	1070.75	0.350539	0.35475	-34.1696
2020-06-16	145	152819	52	1053.92	152284	267.56	1065.14	0.251196	0.254107	-107.78
2020-06-17	146	153045	226	1048.25	152538	253.706	1059.51	0.239456	0.242203	-13.8532
2020-06-18	147	153356	311	1043.24	152810	272.804	1054.09	0.258806	0.261772	19.0979
2020-06-19	148	153557	201	1037.55	153059	248.869	1048.57	0.237341	0.240025	-23.9347
2020-06-20	149	154141	584	1034.5	153420	360.58	1043.88	0.345421	0.349427	111.71
2020-06-21	150	154562	421	1030.41	153801	380.72	1039.39	0.36629	0.370533	20.1401
2020-06-22	151	154567	5	1023.62	154056	255.48	1034.14	0.247047	0.24979	-125.24
2020-06-23	152	154892	325	1019.03	154335	278.653	1029.1	0.270774	0.273782	23.1734
2020-06-24	153	155256	364	1014.75	154642	307.102	1024.31	0.299812	0.30315	28.4489
2020-06-25	154	155337	81	1008.68	154874	231.735	1019.1	0.227391	0.229852	-75.3674
2020-06-26	155	155337	0	1002.17	155028	154.49	1013.46	0.152438	0.15404	-77.2449
2020-06-27	156	156156	819	1001	155404	375.993	1009.31	0.372526	0.376681	221.503
2020-06-28	157	156156	0	994.624	155655	250.662	1004.41	0.249561	0.252227	-125.331
2020-06-29	158	156156	0	988.329	155822	167.108	999.052	0.167267	0.168998	-83.5541
2020-06-30	159	156887	731	986.711	156177	355.072	994.938	0.356879	0.360764	187.964
2020-07-01	160	157194	307	982.462	156516	339.048	990.779	0.342203	0.345887	-16.024
2020-07-02	161	157806	612	980.161	156946	430.032	987.24	0.43559	0.440373	90.984
2020-07-03	162	158286	480	977.074	157393	446.688	983.851	0.45402	0.458996	16.656
2020-07-04	163	158734	448	973.828	157840	447.125	980.51	0.456013	0.46098	0.437327
2020-07-05	164	158734	0	967.89	158138	298.084	976.304	0.305318	0.308482	-149.042
2020-07-06	165	158734	0	962.024	158337	198.722	971.544	0.204543	0.206588	-99.3612
2020-07-07	166	159568	834	961.253	158747	410.482	968.114	0.424001	0.428497	211.759
2020-07-08	167	159909	341	957.539	159134	387.321	964.589	0.40154	0.405742	-23.1605
2020-07-09	168	160279	370	954.042	159516	381.547	961.073	0.397001	0.401124	-5.77369
2020-07-10	169	160783	504	951.379	159938	422.365	957.842	0.440955	0.445563	40.8175
2020-07-11	170	161275	492	948.676	160384	445.577	954.787	0.466677	0.471558	23.2117
2020-07-12	171	161275	0	943.129	160681	297.051	950.901	0.312389	0.315495	-148.526
2020-07-13	172	161275	0	937.645	160879	198.034	946.482	0.209232	0.211238	-99.017
2020-07-14	173	162390	1115	938.671	161383	503.689	943.878	0.533638	0.539229	305.655
2020-07-15	174	162390	0	933.276	161718	335.793	940.344	0.357096	0.360631	-167.896
2020-07-16	175	163157	767	932.326	162198	479.529	937.671	0.511404	0.516663	143.736
2020-07-17	176	163550	393	929.261	162649	450.686	934.868	0.482085	0.48697	-28.8429
2020-07-18	177	164247	697	927.949	163181	532.79	932.562	0.571319	0.577218	82.1048
2020-07-19	178	164247	0	922.736	163537	355.194	929.286	0.382222	0.385941	-177.597
2020-07-20	179	164247	0	917.581	163773	236.796	925.385	0.255889	0.258275	-118.398
2020-07-21	180	166057	1810	922.539	164535	761.197	924.436	0.823418	0.832358	524.401
2020-07-22	181	166511	454	919.95	165193	658.798	922.941	0.713803	0.72128	-102.399
2020-07-23	182	167456	945	920.088	165948	754.199	921.99	0.818012	0.82676	95.4006
2020-07-24	183	168291	835	919.623	166729	781.132	921.201	0.84795	0.857029	26.9338
2020-07-25	184	169222	931	919.685	167560	831.088	920.696	0.902674	0.912414	49.9558
2020-07-26	185	169222	0	914.714	168114	554.059	918.702	0.603089	0.609067	-277.029
2020-07-27	186	169222	0	909.796	168483	369.373	915.733	0.403363	0.407125	-184.686
2020-07-28	187	171476	2254	916.984	169481	997.582	916.15	1.08888	1.101	628.209
2020-07-29	188	172148	672	915.681	170370	889.054	915.994	0.97059	0.981005	-108.527
2020-07-30	189	173409	1261	917.508	171383	1013.04	916.498	1.10533	1.11752	123.982
2020-07-31	190	174648	1239	919.2	172471	1088.36	917.399	1.18635	1.1996	75.3212
2020-08-01	191	175920	1272	921.047	173621	1149.57	918.615	1.25142	1.26552	61.2142
2020-08-02	192	175920	0	916.25	174387	766.381	917.827	0.834996	0.84344	-383.191
2020-08-03	193	175920	0	911.503	174898	510.921	915.719	0.557945	0.563163	-255.46
2020-08-04	194	179072	3152	923.052	176289	1391.28	918.163	1.51529	1.53316	880.36
2020-08-05	195	180037	965	923.267	177539	1249.19	919.864	1.35801	1.37336	-142.094
2020-08-06	196	181652	1615	926.796	178910	1371.12	922.175	1.48684	1.50403	121.938
2020-08-07	197	183172	1520	929.807	180331	1420.75	924.719	1.53641	1.55427	49.6251
2020-08-08	198	185353	2181	936.126	182005	1674.17	928.521	1.80305	1.82509	253.417
2020-08-09	199	185353	0	931.422	183121	1116.11	929.488	1.20078	1.21354	-558.056
2020-08-10	200	185353	0	926.765	183865	744.074	928.581	0.801303	0.808984	-372.037
2020-08-11	201	189972	4619	945.134	185901	2035.72	934.098	2.17934	2.20768	1291.64
2020-08-12	202	191265	1293	946.856	187689	1788.14	938.351	1.90562	1.92892	-247.572
2020-08-13	203	193694	2429	954.158	189690	2001.76	943.62	2.12137	2.14827	213.619
2020-08-14	204	196209	2515	961.809	191863	2172.84	949.683	2.28797	2.31775	171.079
2020-08-15	205	198876	2667	970.127	194201	2337.56	956.498	2.44388	2.47643	164.719
2020-08-16	206	202118	3242	981.155	196840	2639.04	964.717	2.73556	2.77374	301.48
2020-08-17	207	205065	2947	990.652	199582	2741.69	973.362	2.81673	2.85635	102.653
2020-08-18	208	205380	315	987.404	201514	1932.8	978.043	1.97619	1.9998	-808.898
2020-08-19	209	207545	2165	993.038	203525	2010.2	983.041	2.04488	2.06956	77.4014
2020-08-20	210	211225	3680	1005.83	206091	2566.8	990.639	2.59105	2.6256	556.601
2020-08-21	211	215913	4688	1023.28	209365	3273.87	1001.52	3.2689	3.31755	707.067
2020-08-22	212	220309	4396	1039.19	213013	3647.91	1014.08	3.59727	3.65328	374.045
2020-08-23	213	223419	3110	1048.92	216482	3468.61	1025.69	3.38173	3.43231	-179.303
2020-08-24	214	228224	4805	1066.47	220396	3914.07	1039.28	3.76613	3.82558	445.464
2020-08-25	215	230066	1842	1070.07	223619	3223.38	1049.55	3.07121	3.11438	-690.69
2020-08-26	216	233293	3227	1080.06	226844	3224.59	1059.72	3.04287	3.08526	1.20639
2020-08-27	217	238291	4998	1098.12	230660	3815.72	1072.52	3.55773	3.61136	591.138
2020-08-28	218	244254	5963	1120.43	235191	4531.48	1088.49	4.1631	4.23139	715.758
2020-08-29	219	251516	7262	1148.47	240633	5441.66	1108.48	4.9091	4.99766	910.172
2020-08-30	220	256829	5313	1167.4	246031	5398.77	1128.12	4.78562	4.87001	-42.8852
2020-08-31	221	261955	5126	1185.32	251339	5307.85	1147.19	4.62683	4.70627	-90.9234
2020-09-01	222	264953	2998	1193.48	255877	4537.9	1162.62	3.90317	3.96337	-769.949
2020-09-02	223	269718	4765	1209.5	260491	4613.6	1178.25	3.91565	3.97595	75.7007
2020-09-03	224	276466	6748	1234.22	265816	5325.07	1196.9	4.44903	4.52266	711.467
2020-09-04	225	283265	6799	1258.96	271632	5816.38	1217.59	4.77697	4.85917	491.311
2020-09-05	226	292125	8860	1292.59	278463	6830.92	1242.59	5.49733	5.60038	1014.54
2020-09-06	227	300511	8386	1323.84	285812	7349.28	1269.67	5.78833	5.9	518.361
2020-09-07	228	307472	6961	1348.56	293032	7219.85	1295.97	5.57101	5.67515	-129.426
2020-09-08	229	311587	4115	1360.64	299217	6184.9	1317.53	4.69433	4.77248	-1034.95
2020-09-09	230	317106	5519	1378.72	305180	5962.93	1337.92	4.45685	4.52846	-221.967
2020-09-10	231	325400	8294	1408.66	311920	6739.96	1361.5	4.95038	5.03503	777.022
2020-09-11	232	335085	9685	1444.33	319642	7721.64	1389.11	5.55869	5.66076	981.681
2020-09-12	233	344345	9260	1477.88	327876	8234.43	1418.7	5.8042	5.91336	512.787
2020-09-13	234	353986	9641	1512.76	336579	8703.28	1450.05	6.00204	6.11694	468.858
2020-09-14	235	361087	7101	1536.54	344749	8169.19	1478.88	5.52389	5.62336	-534.094
2020-09-15	236	366980	5893	1555	352159	7410.46	1504.26	4.92633	5.0083	-758.73
2020-09-16	237	374700	7720	1581.01	359673	7513.64	1529.84	4.91139	4.99268	103.18
2020-09-17	238	383838	9138	1612.76	367728	8055.09	1557.48	5.17187	5.26006	541.453
2020-09-18	239	394306	10468	1649.82	376587	8859.4	1588.26	5.57805	5.67761	804.302
2020-09-19	240	407390	13084	1697.46	386855	10267.6	1624.66	6.31985	6.44211	1408.2
2020-09-20	241	420855	13465	1746.29	398188	11333.4	1665.2	6.80602	6.94403	1065.8
2020-09-21	242	432424	11569	1786.88	409600	11411.9	1705.76	6.69023	6.82352	78.534
2020-09-22	243	436481	4057	1796.22	418560	8960.29	1735.91	5.16172	5.24746	-2451.64
2020-09-23	244	445402	8921	1825.42	427508	8947.19	1765.75	5.06708	5.15004	-13.096
2020-09-24	245	458136	12734	1869.94	437717	10209.5	1800.48	5.67041	5.77009	1262.27
2020-09-25	246	474204	16068	1927.66	449879	12162.3	1842.87	6.59965	6.72794	1952.85
2020-09-26	247	489776	15572	1982.9	463178	13298.9	1889.55	7.03812	7.18065	1136.56
2020-09-27	248	503662	13886	2030.9	476673	13494.6	1936.66	6.96795	7.10731	195.709
2020-09-28	249	514785	11123	2067.41	489377	12704.1	1980.25	6.41539	6.53581	-790.527
2020-09-29	250	518626	3841	2074.5	499127	9749.7	2011.67	4.84658	4.92168	-2954.35
2020-09-30	251	526405	7779	2097.23	508219	9092.8	2040.19	4.45685	4.52227	-656.901
2020-10-01	252	538294	11889	2136.09	518244	10024.9	2072.15	4.8379	4.91251	932.066
2020-10-02	253	552253	13959	2182.82	529581	11336.2	2109.04	5.37507	5.46351	1311.38
2020-10-03	254	563796	11543	2219.67	540986	11405.2	2145.92	5.31482	5.40127	68.9182
2020-10-04	255	580707	16911	2277.28	554226	13240.4	2189.71	6.04668	6.1535	1835.28
2020-10-05	256	593252	12545	2317.39	567235	13008.6	2232.27	5.82754	5.92746	-231.814
2020-10-06	257	598065	4813	2327.1	577511	10276.8	2263.88	4.53944	4.60536	-2731.88
2020-10-07	258	608541	10476	2358.69	587855	10343.2	2295.48	4.50588	4.57087	66.416
2020-10-08	259	626473	17932	2418.81	600727	12872.8	2336.59	5.50921	5.5993	2529.61
2020-10-09	260	644577	18104	2479.14	615344	14616.5	2384.11	6.13081	6.2381	1743.74
2020-10-10	261	664697	20120	2546.73	631795	16451	2438.32	6.74687	6.87251	1834.49
2020-10-11	262	691372	26675	2638.82	651654	19859	2505.15	7.92727	8.09246	3408
2020-10-12	263	707473	16101	2690.01	670260	18606.3	2566.77	7.24893	7.38953	-1252.67
2020-10-13	264	715768	8295	2711.24	685430	15169.2	2614.93	5.80101	5.89676	-3437.11
2020-10-14	265	728749	12981	2750	699869	14439.8	2659.95	5.4286	5.51409	-729.409
2020-10-15	266	750445	21696	2821.22	716728	16858.5	2713.71	6.21236	6.31929	2418.73
2020-10-16	267	780998	30553	2925.09	738151	21423.4	2784.17	7.69471	7.84852	4564.82
2020-10-17	268	805722	24724	3006.43	760675	22523.6	2858.25	7.88019	8.0397	1100.21
2020-10-18	269	838149	32427	3115.8	786500	25824.7	2944.1	8.77168	8.96335	3301.14
2020-10-19	270	867982	29833	3214.75	813660	27160.8	3034.32	8.95121	9.14888	1336.09
2020-10-20	271	880926	12944	3250.65	836082	22421.9	3106.43	7.2179	7.3528	-4738.94
2020-10-21	272	901350	20424	3313.79	857838	21755.9	3175.55	6.85108	6.97404	-665.958
2020-10-22	273	927170	25820	3396.23	880949	23110.6	3249.11	7.11291	7.24372	1354.69
2020-10-23	274	968733	41563	3535.52	910210	29261.4	3344.58	8.74891	8.93611	6150.8
2020-10-24	275	1010558	41825	3674.76	943659	33449.3	3454.64	9.68242	9.90558	4187.86
2020-10-25	276	1055946	45388	3825.89	981088	37428.8	3578.39	10.4597	10.7148	3979.58
2020-10-26	277	1107795	51849	3999.26	1.02332e+06	42235.6	3718.68	11.3577	11.6524	4806.72
2020-10-27	278	1134300	26505	4080.22	1.06032e+06	36992	3839.19	9.63537	9.85323	-5243.52
2020-10-28	279	1167705	33405	4185.32	1.09611e+06	35796.4	3954.57	9.0519	9.24611	-1195.68
2020-10-29	280	1203072	35367	4296.69	1.13177e+06	35653.2	4068.61	8.76301	8.94581	-143.121
2020-10-30	281	1250688	47616	4450.85	1.17141e+06	39640.8	4196.02	9.44724	9.6556	3987.59
2020-10-31	282	1299282	48594	4607.38	1.21403e+06	42625.2	4333.14	9.83702	10.0602	2984.39
2020-11-01	283	1331812	32530	4706.05	1.25329e+06	39260.1	4457.44	8.80777	8.9903	-3365.07
2020-11-02	284	1381102	49290	4863.04	1.2959e+06	42603.4	4592.64	9.27646	9.47602	3343.28
2020-11-03	285	1433258	52156	5028.98	1.34168e+06	45787.6	4738.09	9.66374	9.87768	3184.19
2020-11-04	286	1469512	36254	5138.15	1.38429e+06	42609.7	4871.44	8.74684	8.92531	-3177.87
2020-11-05	287	1509319	39807	5258.95	1.42597e+06	41675.5	5000.61	8.33408	8.49745	-934.249
2020-11-06	288	1567335	58016	5442.14	1.47309e+06	47122.3	5147.79	9.1539	9.34626	5446.83
2020-11-07	289	1627567	60232	5631.72	1.52458e+06	51492.2	5309.1	9.69887	9.91136	4369.89
2020-11-08	290	1714361	86794	5911.59	1.58784e+06	63259.5	5509.93	11.481	11.7681	11767.3
2020-11-09	291	1752980	38619	6023.99	1.64289e+06	55046	5681.28	9.68901	9.89922	-8213.49
2020-11-10	292	1772551	19571	6070.38	1.68611e+06	43221	5810.98	7.43781	7.5692	-11825
2020-11-11	293	1794717	22166	6125.31	1.72231e+06	36202.7	5915.76	6.1197	6.2136	-7018.33
2020-11-12	294	1829688	34971	6223.43	1.7581e+06	35792.1	6018.32	5.9472	6.03663	-410.554
2020-11-13	295	1862666	32978	6314.12	1.79296e+06	34854.1	6116.92	5.69798	5.7811	-938.036
2020-11-14	296	1886286	23620	6372.59	1.82407e+06	31109.4	6202.14	5.01591	5.08308	-3744.69
2020-11-15	297	1918345	32059	6459.07	1.85549e+06	31425.9	6287.79	4.99793	5.06462	316.54
2020-11-16	298	1945468	27123	6528.42	1.88548e+06	29991.6	6368	4.70974	4.77015	-1434.31
2020-11-17	299	1954562	9094	6537	1.90851e+06	23025.7	6424.33	3.58415	3.62319	-6965.87
2020-11-18	300	2000060	45498	6666.87	1.93903e+06	30516.5	6505.18	4.69111	4.75093	7490.75
2020-11-19	301	2027727	27667	6736.63	1.96859e+06	29566.7	6582.33	4.49182	4.54741	-949.832
2020-11-20	302	2048857	21130	6784.29	1.99535e+06	26754.4	6649.65	4.02344	4.06992	-2812.22
2020-11-21	303	2071499	22642	6836.63	2.02073e+06	25383.6	6711.98	3.78184	3.8239	-1370.81
2020-11-22	304	2089353	17854	6872.87	2.04361e+06	22873.8	6765.61	3.38089	3.41615	-2509.88
2020-11-23	305	2102510	13157	6893.48	2.06324e+06	19634.8	6808.23	2.88398	2.91163	-3238.92
2020-11-24	306	2106660	4150	6884.51	2.07771e+06	14473.2	6833.66	2.11793	2.13553	-5161.61
2020-11-25	307	2115778	9118	6891.79	2.0904e+06	12688.1	6853.03	1.85146	1.86603	-1785.07
2020-11-26	308	2131376	15598	6920.05	2.10406e+06	13658.1	6875.37	1.98652	2.00258	969.95
2020-11-27	309	2144917	13541	6941.48	2.11768e+06	13619.1	6897.41	1.97452	1.9904	-39.0331
2020-11-28	310	2157332	12415	6959.14	2.1309e+06	13217.7	6917.98	1.91063	1.92577	-401.355
2020-11-29	311	2169811	12479	6976.88	2.14387e+06	12971.5	6937.62	1.86973	1.88438	-246.237
2020-11-30	312	2179481	9670	6985.52	2.15574e+06	11871	6953.58	1.70717	1.72007	-1100.49
2020-12-01	313	2183275	3794	6975.32	2.16492e+06	9178.66	6960.83	1.31862	1.32773	-2692.33
2020-12-02	314	2191274	7999	6978.58	2.1737e+06	8785.44	6966.75	1.26105	1.26964	-393.218
2020-12-03	315	2205212	13938	7000.67	2.18421e+06	10503	6978.05	1.50514	1.51595	1717.52
2020-12-04	316	2217873	12661	7018.59	2.19543e+06	11222.3	6991.57	1.60512	1.61686	719.347
2020-12-05	317	2228980	11107	7031.48	2.20661e+06	11183.9	7004.87	1.59658	1.60821	-38.4351
2020-12-06	318	2241830	12850	7049.78	2.21835e+06	11739.2	7019.84	1.6723	1.68463	555.377
2020-12-07	319	2252852	11022	7062.23	2.22985e+06	11500.2	7033.97	1.63495	1.64687	-239.082
2020-12-08	320	2255955	3103	7049.86	2.23855e+06	8701.11	7039.27	1.23608	1.24429	-2799.05
2020-12-09	321	2269613	13658	7070.45	2.24891e+06	10353.4	7049.66	1.46864	1.47891	1652.3
2020-12-10	322	2283752	14139	7092.4	2.26052e+06	11615.3	7063.91	1.64431	1.65622	1261.86
2020-12-11	323	2297425	13673	7112.77	2.27282e+06	12301.2	7080.19	1.73741	1.7502	685.91
2020-12-12	324	2310701	13276	7131.79	2.28545e+06	12626.1	7097.39	1.77898	1.79215	324.94
2020-12-13	325	2324603	13902	7152.62	2.2985e+06	13051.4	7115.8	1.83414	1.84783	425.293
2020-12-14	326	2336136	11533	7166.06	2.31105e+06	12545.3	7132.56	1.75888	1.77175	-506.138
2020-12-15	327	2338726	2590	7152.07	2.32027e+06	9226.85	7139.06	1.29245	1.30095	-3318.43
2020-12-16	328	2350207	11481	7165.27	2.33025e+06	9978.23	7147.8	1.39599	1.40538	751.383
2020-12-17	329	2367648	17441	7196.5	2.34272e+06	12465.8	7164.03	1.74006	1.75264	2487.59
2020-12-18	330	2385673	18025	7229.31	2.35704e+06	14318.9	7185.79	1.99267	2.0078	1853.06
2020-12-19	331	2401113	15440	7254.12	2.37173e+06	14692.6	7208.57	2.03821	2.05377	373.706
2020-12-20	332	2418439	17326	7284.45	2.3873e+06	15570.4	7233.86	2.15243	2.16918	877.804
2020-12-21	333	2431237	12798	7301.01	2.40194e+06	14646.3	7256.25	2.01844	2.03368	-924.131
2020-12-22	334	2436873	5636	7296.03	2.41359e+06	11642.8	7269.51	1.6016	1.61265	-3003.42
2020-12-23	335	2448543	11670	7309.08	2.42524e+06	11651.9	7282.7	1.59994	1.61095	9.05306
2020-12-24	336	2463379	14836	7331.49	2.43795e+06	12713.3	7298.96	1.74179	1.75412	1061.37
2020-12-25	337	2484875	21496	7373.52	2.45359e+06	15640.8	7323.81	2.13561	2.15193	2927.58
2020-12-26	338	2505073	20198	7411.46	2.47075e+06	17159.9	7353.03	2.33372	2.35218	1519.05
2020-12-27	339	2507532	2459	7396.85	2.48301e+06	12259.6	7367.64	1.66398	1.67544	-4900.3
2020-12-28	340	2516348	8816	7401.02	2.49412e+06	11111.7	7378.76	1.50591	1.5159	-1147.87
2020-12-29	341	2519105	2757	7387.4	2.50245e+06	8326.82	7381.64	1.12804	1.13489	-2784.91
2020-12-30	342	2530400	11295	7398.83	2.51177e+06	9316.21	7387.37	1.2611	1.26899	989.393
2020-12-31	343	2556708	26308	7453.96	2.52675e+06	14980.1	7409.57	2.02173	2.03659	5663.93
2021-01-01	344	2576420	19712	7489.59	2.54331e+06	16557.4	7436.24	2.22659	2.24356	1577.29
2021-01-02	345	2595561	19141	7523.37	2.56072e+06	17418.6	7465.28	2.33328	2.35136	861.191
2021-01-03	346	2599127	3566	7511.93	2.57352e+06	12801.1	7480.83	1.71118	1.72285	-4617.54
2021-01-04	347	2611616	12489	7526.27	2.58622e+06	12697.1	7495.98	1.69385	1.70533	-104.026
2021-01-05	348	2615185	3569	7514.9	2.59588e+06	9654.37	7502.29	1.28686	1.2948	-3042.68
2021-01-06	349	2635551	20366	7551.72	2.6091e+06	13224.9	7518.76	1.75892	1.77095	3570.54
2021-01-07	350	2660740	25189	7602.11	2.62631e+06	17212.9	7546.55	2.2809	2.29816	3988.03
2021-01-08	351	2682250	21510	7641.74	2.64496e+06	18645.3	7578.28	2.46036	2.47954	1432.35
2021-01-09	352	2701658	19408	7675.16	2.66386e+06	18899.5	7610.57	2.48333	2.5027	254.235
2021-01-10	353	2721692	20034	7710.18	2.68314e+06	19277.7	7643.77	2.52201	2.54176	378.157
2021-01-11	354	2737501	15809	7733.05	2.70126e+06	18121.5	7673.53	2.36155	2.37944	-1156.23
2021-01-12	355	2740656	3155	7720.16	2.71439e+06	13132.6	7689.08	1.70796	1.71928	-4988.82
2021-01-13	356	2760259	19603	7753.54	2.72968e+06	15289.4	7710.56	1.98292	1.99681	2156.79
2021-01-14	357	2783908	23649	7798.06	2.74776e+06	18076	7739.73	2.33548	2.35295	2786.52
2021-01-15	358	2804652	20744	7834.22	2.76672e+06	18965.3	7771.23	2.44045	2.45902	889.35
2021-01-16	359	2825764	21112	7871.21	2.7864e+06	19680.9	7804.55	2.52172	2.54113	715.567
2021-01-17	360	2846971	21207	7908.25	2.80659e+06	20189.6	7839.12	2.57549	2.59544	508.711
2021-01-18	361	2863613	16642	7932.45	2.8256e+06	19007.1	7870.23	2.41506	2.43317	-1182.53
2021-01-19	362	2866665	3052	7918.96	2.83929e+06	13688.7	7886.47	1.73572	1.74707	-5318.35
2021-01-20	363	2890012	23347	7961.47	2.8562e+06	16908.1	7911.47	2.13717	2.1523	3219.43
2021-01-21	364	2916577	26565	8012.57	2.87632e+06	20127.1	7945.17	2.53325	2.55252	3218.96
2021-01-22	365	2939128	22551	8052.41	2.89726e+06	20935.1	7980.92	2.62314	2.64336	807.97
2021-01-23	366	2961737	22609	8092.18	2.91875e+06	21493	8018	2.6806	2.70141	557.98
2021-01-24	367	2985259	23522	8134.22	2.94092e+06	22169.4	8056.74	2.75165	2.77322	676.32
2021-01-25	368	3003694	18435	8162.21	2.96184e+06	20924.6	8091.9	2.58587	2.60548	-1244.79
2021-01-26	369	3007706	4012	8150.96	2.97713e+06	15287	8111.59	1.88459	1.89705	-5637.52
2021-01-27	370	3029715	22009	8188.42	2.99466e+06	17527.7	8137.2	2.15402	2.16903	2240.65
2021-01-28	371	3056198	26483	8237.73	3.01517e+06	20512.8	8170.71	2.51053	2.52919	2985.1
2021-01-29	372	3079545	23347	8278.35	3.03663e+06	21457.5	8206.59	2.61467	2.63441	944.734
2021-01-30	373	3102215	22670	8316.93	3.05849e+06	21861.7	8243.37	2.65203	2.67213	404.156
2021-01-31	374	3126351	24136	8359.23	3.08111e+06	22619.8	8281.99	2.7312	2.75213	758.104
2021-02-01	375	3145586	19235	8388.23	3.1026e+06	21491.5	8317.4	2.58392	2.60315	-1128.26
2021-02-02	376	3149255	3669	8375.68	3.11815e+06	15550.7	8336.83	1.8653	1.87735	-5940.84
2021-02-03	377	3172126	22871	8414.13	3.13614e+06	17990.8	8362.59	2.15134	2.16604	2440.1
2021-02-04	378	3198030	25904	8460.4	3.15677e+06	20628.5	8395.19	2.45718	2.47493	2637.74
2021-02-05	379	3221178	23148	8499.15	3.17824e+06	21468.4	8429.85	2.54671	2.56535	839.824
2021-02-06	380	3241919	20741	8531.37	3.19947e+06	21225.9	8463.69	2.50788	2.52606	-242.45
2021-02-07	381	3262505	20586	8563.01	3.22048e+06	21012.6	8496.79	2.473	2.49077	-213.3
2021-02-08	382	3282220	19715	8592.2	3.24106e+06	20580.1	8528.59	2.41307	2.43016	-432.534
2021-02-09	383	3285786	3566	8579.08	3.25597e+06	14908.7	8545.42	1.74464	1.75544	-5671.36
2021-02-10	384	3304356	18570	8605.09	3.2721e+06	16129.1	8565.31	1.88308	1.89506	1220.43
2021-02-11	385	3328987	24631	8646.72	3.29106e+06	18963.1	8592.45	2.20695	2.22189	2833.95
2021-02-12	386	3349393	20406	8677.18	3.3105e+06	19444.1	8620.69	2.25551	2.27088	480.969
2021-02-13	387	3369672	20279	8707.16	3.33023e+06	19722.4	8649.52	2.28017	2.29574	278.312
2021-02-14	388	3389716	20044	8736.38	3.35006e+06	19829.6	8678.47	2.28492	2.30049	107.208
2021-02-15	389	3406262	16546	8756.46	3.36879e+06	18735.1	8704.47	2.15235	2.16661	-1094.53
2021-02-16	390	3410503	4241	8744.88	3.3827e+06	13903.7	8717.94	1.59484	1.60424	-4831.35
2021-02-17	391	3429726	19223	8771.68	3.39837e+06	15676.8	8735.85	1.79454	1.80555	1773.1
2021-02-18	392	3453645	23919	8810.32	3.4168e+06	18424.2	8760.67	2.10306	2.11677	2747.4
2021-02-19	393	3476135	22490	8845.13	3.43658e+06	19779.5	8788.82	2.25052	2.26558	1355.27
2021-02-20	394	3499305	23170	8881.48	3.45749e+06	20909.6	8819.71	2.37079	2.38697	1130.18
2021-02-21	395	3521249	21944	8914.55	3.47874e+06	21254.4	8851.33	2.40127	2.4177	344.785
2021-02-22	396	3543295	22046	8947.71	3.50026e+06	21518.3	8883.46	2.42229	2.43888	263.857
2021-02-23	397	3547055	3760	8934.65	3.51586e+06	15598.9	8900.52	1.75258	1.76307	-5919.43
2021-02-24	398	3566830	19775	8961.88	3.53285e+06	16990.9	8920.97	1.9046	1.91635	1392.05
2021-02-25	399	3597495	30665	9016.28	3.5544e+06	21548.9	8952.74	2.40696	2.4233	4558.03
2021-02-26	400	3622675	25180	9056.69	3.57716e+06	22759.3	8987.39	2.53236	2.54989	1210.35
2021-02-27	401	3647212	24537	9095.29	3.60051e+06	23351.9	9023.36	2.58793	2.60598	592.57
2021-02-28	402	3671208	23996	9132.36	3.62407e+06	23566.6	9059.69	2.60126	2.61938	214.713
The omega of EMA			0.333333
Mean values, STDs, and CVs (Jan 24 - June 30, 2020)
Mean			986.711	689.546		1007.58	694.485	2.99803	3.36443
Standard Deviation			1428.43	544.248		1271.61	542.765	3.93574	4.57218
Coefficent of Variation % (=STDev/Mean)			1.44766	0.789285		1.26204	0.781536	1.31278	1.35898
Maximum						4927.1	1297.39	14.7097	18.5132
Minimum						0.0147327	0.388677	0.0379046	0.0400046
Number of recording days			159
Mean values, STDs, and CVs (Jan 24, 2020 - Feb 28, 2021)
Mean			9132.36	3019.47		9105.71	3004.28	3.27157	3.4471
Standard Deviation			12227	3067.49		11250.9	3043.77	3.19209	3.52417
Coefficent of Variation % (=STDev/Mean)			1.33887	1.0159		1.23559	1.01314	0.975706	1.02236
Maximum						63259.5	9059.69	14.7097	18.5132
Minimum						0.0147327	0.388677	0.0379046	0.0400046
Number of recording days			402

## Sheet: Graphs
ORIGINAL DATA GRAPHS (NON-EMA)

## Sheet: Graphs (MS word)
ORIGINAL DATA GRAPHS (NON-EMA)
