# Supplementary material for: When can physical distancing be relaxed? A health production function approach for COVID-19 control policy
Source: BMC Public Health. 2021 Jun 2;21:1037. doi: 10.1186/s12889-021-11088-x (PMC8170438; doi:10.1186/s12889-021-11088-x)
Supplement: Supplementary file 4 — Additional file 4. country name_rem1. Country name_COVID-19; All data collected and processed in this study, including the calculation formula of each cell. [file 12889_2021_11088_MOESM4_ESM.xlsx]

## Sheet: GermanyCovid
GERMANY - COVID-19
Date	No. of days	Cumulative	Daily	AY = Y/t	Exponential Moving Average (EMA) of			Estimations based on EMA				BAYESIAN, POLICY TARGET W/OUT A TREND (… - 30 June 2020)					BAYESIAN, POLICY TARGET W/ A TREND (… - 30 June 2020)
	t	Y(t)	MY = I(t)		Cumulative	Daily	AY = Y/t	Point Elasticity	Arc Elasticity	I(t+1)-I(t)			B (Et>1)	Et<=1	sum			B (Et>1)	Et<=1	sum
					Y(t)	MY = I(t)
												A (I(t+1)<=500)	0	26	26		A (I(t+1)-I(t)<=0, I(t+1)<=500)	0	18	18
2020-01-28	1	1	1	1								NonA	24	37	61		NonA	24	45	69
2020-01-29	2	4	3	2								sum	24	63	87		sum	24	63	87
2020-01-30	3	4	0	1.33333
2020-01-31	4	5	1	1.25								P(A)		0.298851			P(A)		0.206897
2020-02-01	5	7	2	1.4	4.2	1.4	1.39667	1.00239				P(B)		0.275862			P(B)		0.275862
2020-02-02	6	8	1	1.33333	5.46667	1.26667	1.37556	0.92084	1.44138	-0.133333		P(B|A)		0			P(B|A)		0
2020-02-03	7	9	1	1.28571	6.64444	1.17778	1.34561	0.875275	1.26422	-0.0888889
2020-02-04	8	11	2	1.375	8.0963	1.45185	1.35541	1.07116	1.47739	0.274074		P(A|B)		0			P(A|B)		0
2020-02-05	9	11	0	1.22222	9.0642	0.967901	1.31101	0.738286	0.958849	-0.483951		P(A|B)		0			P(A|B)		0
2020-02-06	10	11	0	1.1	9.70947	0.645267	1.24067	0.520094	0.653047	-0.322634
2020-02-07	11	12	1	1.09091	10.473	0.763512	1.19075	0.641201	0.79444	0.118244
2020-02-08	12	13	1	1.08333	11.3153	0.842341	1.15495	0.729334	0.889186	0.0788294			B (Et<=1)	Et>1	sum			B (Et<=1)	Et>1	sum
2020-02-09	13	13	0	1	11.8769	0.561561	1.1033	0.508984	0.605334	-0.28078
2020-02-10	14	13	0	0.928571	12.2513	0.374374	1.04506	0.358233	0.418934	-0.187187		A (I(t+1)<=500)	26	0	26		A (I(t+1)-I(t)<=0, I(t+1)<=500)	18	0	18
2020-02-11	15	13	0	0.866667	12.5008	0.249583	0.985592	0.253231	0.292415	-0.124791		NonA	37	24	61		NonA	45	24	69
2020-02-12	16	15	2	0.9375	13.3339	0.833055	0.969562	0.859208	0.999612	0.583472		sum	63	24	87		sum	63	24	87
2020-02-13	17	15	0	0.882353	13.8893	0.55537	0.940492	0.59051	0.673222	-0.277685
2020-02-14	18	15	0	0.833333	14.2595	0.370247	0.904773	0.409215	0.460362	-0.185123		P(A)		0.298851			P(A)		0.206897
2020-02-15	19	15	0	0.789474	14.5063	0.246831	0.86634	0.284913	0.317486	-0.123416		P(B)		0.724138			P(B)		0.724138
2020-02-16	20	15	0	0.75	14.6709	0.164554	0.82756	0.198843	0.219953	-0.082277		P(B|A)		1			P(B|A)		1
2020-02-17	21	15	0	0.714286	14.7806	0.109703	0.789802	0.138899	0.152719	-0.0548514
2020-02-18	22	15	0	0.681818	14.8537	0.0731351	0.753807	0.097021	0.106121	-0.0365676		P(A|B)		0.412698			P(A|B)		0.285714
2020-02-19	23	15	0	0.652174	14.9025	0.0487568	0.719929	0.0677244	0.0737343	-0.0243784		P(A|B)		0.412698			P(A|B)		0.285714
2020-02-20	24	15	0	0.625	14.935	0.0325045	0.688286	0.0472253	0.0512011	-0.0162523
2020-02-21	25	15	0	0.6	14.9567	0.0216697	0.658858	0.0328898	0.0355221	-0.0108348
2020-02-22	26	15	0	0.576923	14.9711	0.0144464	0.631546	0.0228747	0.0246182	-0.00722322			B (Et<= 0.5)	Et>0.5	sum			B (Et<=0.5)	Et>0.5	sum
2020-02-23	27	15	0	0.555556	14.9807	0.00963097	0.606216	0.015887	0.0170421	-0.00481548
2020-02-24	28	15	0	0.535714	14.9872	0.00642064	0.582715	0.0110185	0.0117838	-0.00321032		A (I(t+1)<=500)	26	0	26		A (I(t+1)-I(t)<=0, I(t+1)<=500)	18	0	18
2020-02-25	29	15	0	0.517241	14.9914	0.00428043	0.560891	0.00763149	0.00813862	-0.00214021		NonA	19	42	61		NonA	27	42	69
2020-02-26	30	17	2	0.566667	15.661	0.66952	0.562816	1.18959	1.2887	0.66524		sum	45	42	87		sum	45	42	87
2020-02-27	31	21	4	0.677419	17.4406	1.77968	0.601017	2.96111	3.27961	1.11016
2020-02-28	32	47	26	1.46875	27.2938	9.85312	0.890261	11.0677	13.8763	8.07344		P(A)		0.298851			P(A)		0.206897
2020-02-29	33	57	10	1.72727	37.1958	9.90208	1.16927	8.46863	9.98045	0.04896		P(B)		0.517241			P(B)		0.517241
2020-03-01	34	111	54	3.26471	61.7972	24.6014	1.86775	13.1717	16.6506	14.6993		P(B|A)		1			P(B|A)		1
2020-03-02	35	129	18	3.68571	84.1982	22.4009	2.47374	9.05551	10.5871	-2.20046
2020-03-03	36	157	28	4.36111	108.465	24.2673	3.10286	7.82094	8.94293	1.86636		P(A|B)		0.577778			P(A|B)		0.4
2020-03-04	37	196	39	5.2973	137.644	29.1782	3.83434	7.6097	8.65473	4.91091		P(A|B)		0.577778			P(A|B)		0.4
2020-03-05	38	262	66	6.89474	179.096	41.4521	4.85447	8.53896	9.81536	12.2739
2020-03-06	39	400	138	10.2564	252.73	73.6348	6.65512	11.0644	13.13	32.1826
2020-03-07	40	684	284	17.1	396.487	143.757	10.1367	14.1817	17.493	70.1217			B (Et<= 0.3)	Et>0.3	sum			B (Et<=0.3)	Et>0.3	sum
2020-03-08	41	847	163	20.6585	546.658	150.171	13.644	11.0064	12.8971	6.4145
2020-03-09	42	902	55	21.4762	665.105	118.447	16.2547	7.28694	8.11308	-31.7237		A (I(t+1)<=500)	17	9	26		A (I(t+1)-I(t)<=0, I(t+1)<=500)	10	8	18
2020-03-10	43	1139	237	26.4884	823.07	157.965	19.6659	8.03241	9.02247	39.5176		NonA	1	60	61		NonA	8	61	69
2020-03-11	44	1296	157	29.4545	980.713	157.643	22.9288	6.87533	7.60344	-0.32163		sum	18	69	87		sum	18	69	87
2020-03-12	45	1567	271	34.8222	1176.14	195.429	26.8933	7.26683	8.06413	37.7856
2020-03-13	46	2369	802	51.5	1573.76	397.619	35.0955	11.3296	13.158	202.19		P(A)		0.298851			P(A)		0.206897
2020-03-14	47	3062	693	65.1489	2069.84	496.079	45.1133	10.9963	12.662	98.4603		P(B)		0.206897			P(B)		0.206897
2020-03-15	48	3795	733	79.0625	2644.89	575.053	56.4297	10.1906	11.5871	78.9735		P(B|A)		0.653846			P(B|A)		0.555556
2020-03-16	49	4838	1043	98.7347	3375.93	731.035	70.5314	10.3647	11.7775	155.982
2020-03-17	50	6012	1174	120.24	4254.62	878.69	87.1009	10.0882	11.4003	147.655		P(A|B)		0.944444			P(A|B)		0.555556
2020-03-18	51	7156	1144	140.314	5221.75	967.127	104.839	9.22492	10.3077	88.4366		P(A|B)		0.944444			P(A|B)		0.555556
2020-03-19	52	8198	1042	157.654	6213.83	992.085	122.444	8.10238	8.93568	24.9577
2020-03-20	53	14138	5940	266.755	8855.22	2641.39	170.547	15.4877	18.405	1649.31
2020-03-21	54	18187	4049	336.796	11965.8	3110.59	225.964	13.7659	15.9854	469.203
2020-03-22	55	21463	3276	390.236	15131.5	3165.73	280.721	11.2771	12.7342	55.1356
2020-03-23	56	24774	3311	442.393	18345.7	3214.15	334.612	9.60562	10.6571	48.4237
2020-03-24	57	29212	4438	512.491	21967.8	3622.1	393.905	9.19537	10.1529	407.949		BAYESIAN, POLICY TARGET W/OUT A TREND (… - 28 Feb 2021)					BAYESIAN, POLICY TARGET W/ A TREND (… - 28 Feb 2021)
2020-03-25	58	31554	2342	544.034	25163.2	3195.4	443.948	7.19769	7.7968	-426.701			B (Et>1)	Et<=1	sum			B (Et>1)	Et<=1	sum
2020-03-26	59	36508	4954	618.78	28944.8	3781.6	502.225	7.52969	8.17711	586.2
2020-03-27	60	42288	5780	704.8	33392.5	4447.73	569.75	7.80646	8.49058	666.133		A (I(t+1)<=5000)					A (I(t+1)-I(t)<=0, I(t+1)<=5000)
2020-03-28	61	48582	6294	796.426	38455.7	5063.16	645.309	7.8461	8.52689	615.422		NonA					NonA
2020-03-29	62	52547	3965	847.532	43152.8	4697.1	712.717	6.59042	7.07946	-366.052		sum					sum
2020-03-30	63	57298	4751	909.492	47867.9	4715.07	778.308	6.0581	6.47527	17.9654
2020-03-31	64	61913	4615	967.391	52549.6	4681.71	841.336	5.56462	5.92106	-33.3564		P(A)					P(A)
2020-04-01	65	67366	5453	1036.4	57488.4	4938.81	906.357	5.44908	5.78988	257.096		P(B)					P(B)
2020-04-02	66	73522	6156	1113.97	62832.9	5344.54	975.561	5.47842	5.81887	405.73		P(B|A)					P(B|A)
2020-04-03	67	79696	6174	1189.49	68453.9	5621.03	1046.87	5.36935	5.69437	276.487
2020-04-04	68	85778	6082	1261.44	74228.6	5774.68	1118.39	5.16337	5.46375	153.658		P(A|B)					P(A|B)
2020-04-05	69	91714	5936	1329.19	80057.1	5828.46	1188.66	4.90339	5.17545	53.772		P(A|B)					P(A|B)
2020-04-06	70	95391	3677	1362.73	85168.4	5111.3	1246.68	4.09992	4.30001	-717.152
2020-04-07	71	99225	3834	1397.54	89853.9	4685.54	1296.97	3.61269	3.77472	-425.768
2020-04-08	72	103228	4003	1433.72	94312	4458.02	1342.55	3.32056	3.46154	-227.512			B (Et<=1)	Et>1	sum			B (Et<=1)	Et>1	sum
2020-04-09	73	108202	4974	1482.22	98942	4630.02	1389.11	3.33309	3.47394	171.992
2020-04-10	74	113525	5323	1534.12	103803	4861.01	1437.45	3.3817	3.52447	230.995		A (I(t+1)<=5000)					A (I(t+1)-I(t)<=0, I(t+1)<=5000)
2020-04-11	75	117658	4133	1568.77	108421	4618.34	1481.22	3.11793	3.24248	-242.67		NonA					NonA
2020-04-12	76	120479	2821	1585.25	112441	4019.23	1515.9	2.65138	2.74789	-599.113		sum					sum
2020-04-13	77	123016	2537	1597.61	115966	3525.15	1543.14	2.28441	2.36135	-494.076
2020-04-14	78	125098	2082	1603.82	119010	3044.1	1563.36	1.94715	2.00802	-481.05		P(A)					P(A)
2020-04-15	79	127584	2486	1614.99	121868	2858.07	1580.57	1.80825	1.86284	-186.034		P(B)					P(B)
2020-04-16	80	130450	2866	1630.62	124729	2860.71	1597.26	1.79102	1.84452	2.64425		P(B|A)					P(B|A)
2020-04-17	81	133830	3380	1652.22	127762	3033.81	1615.58	1.87785	1.9345	173.096
2020-04-18	82	137439	3609	1676.09	130988	3225.54	1635.75	1.97191	2.03193	191.731		P(A|B)					P(A|B)
2020-04-19	83	139897	2458	1685.51	133958	2969.69	1652.33	1.79727	1.84943	-255.846		P(A|B)					P(A|B)
2020-04-20	84	141672	1775	1686.57	136529	2571.46	1663.75	1.54559	1.58763	-398.231
2020-04-21	85	143457	1785	1687.73	138838	2309.31	1671.74	1.38138	1.41728	-262.154
2020-04-22	86	145694	2237	1694.12	141124	2285.21	1679.2	1.36089	1.3958	-24.1026			B (Et<= 0.5)	Et>0.5	sum			B (Et<=0.5)	Et>0.5	sum
2020-04-23	87	148046	2352	1701.68	143431	2307.47	1686.69	1.36804	1.40287	22.265
2020-04-24	88	150383	2337	1708.9	145748	2317.31	1694.09	1.36788	1.40235	9.84331		A (I(t+1)<=5000)					A (I(t+1)-I(t)<=0, I(t+1)<=5000)
2020-04-25	89	152438	2055	1712.79	147978	2229.88	1700.32	1.31144	1.34373	-87.4378		NonA					NonA
2020-04-26	90	154175	1737	1713.06	150044	2065.58	1704.57	1.21179	1.24064	-164.292		sum					sum
2020-04-27	91	155193	1018	1705.42	151760	1716.39	1704.85	1.00677	1.02936	-349.195
2020-04-28	92	156337	1144	1699.32	153286	1525.59	1703.01	0.895823	0.915218	-190.796		P(A)					P(A)
2020-04-29	93	157641	1304	1695.06	154738	1451.73	1700.36	0.853778	0.871914	-73.8643		P(B)					P(B)
2020-04-30	94	159119	1478	1692.76	156198	1460.49	1697.82	0.86021	0.878352	8.75716		P(B|A)					P(B|A)
2020-05-01	95	160758	1639	1692.19	157718	1519.99	1695.95	0.896249	0.915143	59.5048
2020-05-02	96	161703	945	1684.41	159046	1328.33	1692.1	0.785017	0.800944	-191.663		P(A|B)					P(A|B)
2020-05-03	97	162496	793	1675.22	160196	1149.88	1686.47	0.681829	0.69517	-178.442		P(A|B)					P(A|B)
2020-05-04	98	163175	679	1665.05	161189	992.923	1679.33	0.591261	0.602454	-156.962
2020-05-05	99	163860	685	1655.15	162079	890.282	1671.27	0.532697	0.542538	-102.641
2020-05-06	100	164807	947	1648.07	162989	909.188	1663.54	0.546539	0.556586	18.906			B (Et<= 0.3)	Et>0.3	sum			B (Et<=0.3)	Et>0.3	sum
2020-05-07	101	166091	1284	1644.47	164023	1034.13	1657.18	0.624027	0.635633	124.937
2020-05-08	102	167300	1209	1640.2	165115	1092.42	1651.52	0.661462	0.673762	58.2915		A (I(t+1)<=5000)					A (I(t+1)-I(t)<=0, I(t+1)<=5000)
2020-05-09	103	168551	1251	1636.42	166260	1145.28	1646.49	0.69559	0.708507	52.861		NonA					NonA
2020-05-10	104	169218	667	1627.1	167246	985.852	1640.02	0.601121	0.611896	-159.426		sum					sum
2020-05-11	105	169575	357	1615	168023	776.235	1631.68	0.475727	0.483889	-209.617
2020-05-12	106	170508	933	1608.57	168851	828.49	1623.98	0.510161	0.518923	52.2551		P(A)					P(A)
2020-05-13	107	171306	798	1600.99	169669	818.327	1616.31	0.506292	0.514898	-10.1633		P(B)					P(B)
2020-05-14	108	172239	933	1594.81	170526	856.551	1609.14	0.532302	0.541332	38.2245		P(B|A)					P(B|A)
2020-05-15	109	173152	913	1588.55	171401	875.367	1602.28	0.546326	0.555541	18.8163
2020-05-16	110	173772	620	1579.75	172192	790.245	1594.77	0.495523	0.503688	-85.1224		P(A|B)					P(A|B)
2020-05-17	111	174355	583	1570.77	172913	721.163	1586.77	0.454486	0.461823	-69.0816		P(A|B)					P(A|B)
2020-05-18	112	174697	342	1559.79	173507	594.776	1577.78	0.376971	0.382873	-126.388
2020-05-19	113	175210	513	1550.53	174075	567.517	1568.69	0.361777	0.36737	-27.2585
2020-05-20	114	176007	797	1543.92	174719	644.011	1560.44	0.412712	0.419132	76.4943
2020-05-21	115	176752	745	1536.97	175397	677.674	1552.62	0.436473	0.443246	33.6629
2020-05-22	116	177212	460	1527.69	176002	605.116	1544.31	0.391837	0.397787	-72.5581
2020-05-23	117	177850	638	1520.09	176618	616.077	1536.23	0.401031	0.407085	10.9613
2020-05-24	118	178281	431	1510.86	177172	554.385	1527.77	0.362871	0.368242	-61.6925
2020-05-25	119	178570	289	1500.59	177638	465.923	1518.71	0.306788	0.311219	-88.4617
2020-05-26	120	179002	432	1491.68	178093	454.616	1509.7	0.301129	0.305436	-11.3078
2020-05-27	121	179364	362	1482.35	178517	423.744	1500.58	0.282386	0.28637	-30.8718
2020-05-28	122	179717	353	1473.09	178917	400.162	1491.42	0.26831	0.272049	-23.5812
2020-05-29	123	180458	741	1467.14	179430	513.775	1483.33	0.346367	0.351265	113.613
2020-05-30	124	181196	738	1461.26	180019	588.517	1475.97	0.398732	0.404406	74.7417
2020-05-31	125	181482	286	1451.86	180507	487.678	1467.93	0.332221	0.336819	-100.839
2020-06-01	126	181815	333	1442.98	180943	436.119	1459.61	0.29879	0.302852	-51.5593
2020-06-02	127	182028	213	1433.29	181305	361.746	1450.84	0.249335	0.25265	-74.3728
2020-06-03	128	182370	342	1424.77	181660	355.164	1442.15	0.246274	0.24952	-6.58189
2020-06-04	129	182764	394	1416.78	182028	368.109	1433.69	0.256756	0.260125	12.9454
2020-06-05	130	183271	507	1409.78	182442	414.406	1425.72	0.290665	0.294486	46.2969
2020-06-06	131	183678	407	1402.12	182854	411.937	1417.85	0.290536	0.294325	-2.46871
2020-06-07	132	183979	301	1393.78	183229	374.958	1409.83	0.26596	0.269376	-36.9791
2020-06-08	133	184193	214	1384.91	183550	321.306	1401.52	0.229255	0.232145	-53.6528
2020-06-09	134	184543	350	1377.19	183881	330.87	1393.41	0.237454	0.240432	9.56483
2020-06-10	135	184861	318	1369.34	184208	326.58	1385.39	0.235732	0.238665	-4.29012
2020-06-11	136	185416	555	1363.35	184611	402.72	1378.04	0.292241	0.29591	76.1399
2020-06-12	137	185674	258	1355.28	184965	354.48	1370.46	0.258658	0.261849	-48.2401
2020-06-13	138	186022	348	1347.99	185317	352.32	1362.97	0.258495	0.26166	-2.16003
2020-06-14	139	186269	247	1340.06	185635	317.213	1355.33	0.234048	0.236872	-35.1067
2020-06-15	140	186461	192	1331.86	185910	275.476	1347.51	0.204433	0.20686	-41.7378
2020-06-16	141	186839	378	1325.1	186220	309.65	1340.04	0.231076	0.233821	34.1748
2020-06-17	142	187184	345	1318.2	186541	321.434	1332.76	0.241179	0.244032	11.7832
2020-06-18	143	187764	580	1313.03	186949	407.622	1326.18	0.307365	0.311046	86.1888
2020-06-19	144	188534	770	1309.26	187477	528.415	1320.54	0.400149	0.405034	120.793
2020-06-20	145	189135	601	1304.38	188030	552.61	1315.16	0.420186	0.425303	24.195
2020-06-21	146	189822	687	1300.15	188627	597.407	1310.15	0.455982	0.461548	44.7967
2020-06-22	147	190359	537	1294.96	189204	577.271	1305.09	0.442323	0.447661	-20.1355
2020-06-23	148	190862	503	1289.61	189757	552.514	1299.93	0.425034	0.430101	-24.757
2020-06-24	149	191449	587	1284.89	190321	564.009	1294.92	0.435556	0.440727	11.4953
2020-06-25	150	192079	630	1280.53	190907	586.006	1290.12	0.454226	0.459609	21.9969
2020-06-26	151	192556	477	1275.21	191457	549.671	1285.15	0.42771	0.432706	-36.3354
2020-06-27	152	193243	687	1271.34	192052	595.447	1280.54	0.464995	0.470447	45.7764
2020-06-28	153	193499	256	1264.7	192534	482.298	1275.26	0.378195	0.382491	-113.149
2020-06-29	154	193761	262	1258.19	192943	408.865	1269.57	0.32205	0.325626	-73.4327
2020-06-30	155	194259	498	1253.28	193382	438.577	1264.14	0.346936	0.350793	29.7115
2020-07-01	156	194725	466	1248.24	193830	447.718	1258.84	0.355659	0.359598	9.14102
2020-07-02	157	195228	503	1243.49	194296	466.145	1253.72	0.371809	0.375919	18.4273
2020-07-03	158	195674	446	1238.44	194755	459.43	1248.63	0.367947	0.371984	-6.7151
2020-07-04	159	196096	422	1233.31	195202	446.953	1243.52	0.359425	0.363333	-12.4767
2020-07-05	160	196335	239	1227.09	195580	377.636	1238.05	0.305025	0.308269	-69.3178
2020-07-06	161	196554	219	1220.83	195904	324.757	1232.31	0.263536	0.266287	-52.8785
2020-07-07	162	196944	390	1215.7	196251	346.505	1226.77	0.282452	0.2854	21.7476
2020-07-08	163	197341	397	1210.68	196614	363.336	1221.41	0.297473	0.300572	16.8318
2020-07-09	164	197783	442	1205.99	197004	389.558	1216.27	0.320289	0.323627	26.2212
2020-07-10	165	198178	395	1201.08	197395	391.372	1211.21	0.323125	0.326475	1.81411
2020-07-11	166	198556	378	1196.12	197782	386.915	1206.18	0.320777	0.324079	-4.45726
2020-07-12	167	198804	248	1190.44	198123	340.61	1200.93	0.283621	0.286491	-46.3048
2020-07-13	168	198963	159	1184.3	198403	280.073	1195.39	0.234294	0.236616	-60.5366
2020-07-14	169	199375	412	1179.73	198727	324.049	1190.17	0.272271	0.274984	43.9756
2020-07-15	170	199726	351	1174.86	199060	333.032	1185.07	0.281024	0.283815	8.98375
2020-07-16	171	200260	534	1171.11	199460	400.022	1180.42	0.338882	0.342285	66.9892
2020-07-17	172	200843	583	1167.69	199921	461.014	1176.17	0.391961	0.395933	60.9928
2020-07-18	173	201372	529	1164	200405	483.676	1172.12	0.412652	0.416831	22.6619
2020-07-19	174	201574	202	1158.47	200794	389.784	1167.57	0.333843	0.337127	-93.8921
2020-07-20	175	201823	249	1153.27	201137	342.856	1162.8	0.294853	0.297704	-46.9281
2020-07-21	176	202345	522	1149.69	201540	402.571	1158.43	0.347514	0.350907	59.7146
2020-07-22	177	202799	454	1145.76	201960	419.714	1154.21	0.363638	0.367185	17.1431
2020-07-23	178	203368	569	1142.52	202429	469.476	1150.31	0.40813	0.412138	49.7621
2020-07-24	179	204183	815	1140.69	203014	584.651	1147.1	0.509676	0.514796	115.175
2020-07-25	180	204964	781	1138.69	203664	650.1	1144.3	0.568122	0.573885	65.4498
2020-07-26	181	205269	305	1134.08	204199	535.067	1140.89	0.46899	0.473589	-115.033
2020-07-27	182	205609	340	1129.72	204669	470.045	1137.17	0.413346	0.417314	-65.0223
2020-07-28	183	206242	633	1127.01	205193	524.363	1133.78	0.462491	0.466968	54.3185
2020-07-29	184	206926	684	1124.6	205771	577.575	1130.72	0.510803	0.515788	53.2123
2020-07-30	185	207828	902	1123.39	206457	685.717	1128.28	0.607755	0.613811	108.142
2020-07-31	186	208698	870	1122.03	207204	747.145	1126.2	0.663423	0.670093	61.4277
2020-08-01	187	209653	955	1121.14	208020	816.43	1124.51	0.726031	0.733408	69.2851
2020-08-02	188	209893	240	1116.45	208644	624.286	1121.82	0.556492	0.561861	-192.143
2020-08-03	189	210402	509	1113.24	209230	585.858	1118.96	0.523572	0.528552	-38.4288
2020-08-04	190	211281	879	1112.01	209914	683.572	1116.64	0.612167	0.618102	97.7141
2020-08-05	191	212022	741	1110.06	210617	702.715	1114.45	0.630548	0.636658	19.1427
2020-08-06	192	213067	1045	1109.72	211433	816.81	1112.87	0.733964	0.741235	114.095
2020-08-07	193	214214	1147	1109.92	212360	926.873	1111.89	0.833602	0.842028	110.063
2020-08-08	194	215336	1122	1109.98	213352	991.915	1111.25	0.89261	0.901715	65.0423
2020-08-09	195	215891	555	1107.13	214198	846.277	1109.88	0.762495	0.769971	-145.638
2020-08-10	196	216327	436	1103.71	214908	709.518	1107.82	0.640462	0.64651	-136.759
2020-08-11	197	217293	966	1103.01	215703	795.012	1106.22	0.718675	0.725573	85.494
2020-08-12	198	218519	1226	1103.63	216642	938.675	1105.36	0.849206	0.857595	143.663
2020-08-13	199	219964	1445	1105.35	217749	1107.45	1105.35	1.0019	1.01212	168.775
2020-08-14	200	221413	1449	1107.07	218970	1221.3	1105.92	1.10433	1.11582	113.85
2020-08-15	201	222828	1415	1108.6	220256	1285.87	1106.81	1.16177	1.17396	64.5667
2020-08-16	202	223453	625	1106.2	221322	1065.58	1106.61	0.96292	0.972484	-220.289
2020-08-17	203	224014	561	1103.52	222219	897.385	1105.58	0.811687	0.819408	-168.193
2020-08-18	204	225404	1390	1104.92	223281	1061.59	1105.36	0.960402	0.969848	164.205
2020-08-19	205	226914	1510	1106.9	224492	1211.06	1105.87	1.09512	1.10619	149.47
2020-08-20	206	228621	1707	1109.81	225868	1376.37	1107.19	1.24313	1.25608	165.313
2020-08-21	207	230048	1427	1111.34	227262	1393.25	1108.57	1.2568	1.26986	16.8755
2020-08-22	208	232082	2034	1115.78	228868	1606.83	1110.97	1.44633	1.46194	213.584
2020-08-23	209	232864	782	1114.18	230200	1331.89	1112.04	1.19769	1.20984	-274.944
2020-08-24	210	233575	711	1112.26	231325	1124.93	1112.12	1.01152	1.02127	-206.963
2020-08-25	211	234853	1278	1113.05	232501	1175.95	1112.43	1.0571	1.06737	51.0248
2020-08-26	212	236429	1576	1115.23	233810	1309.3	1113.36	1.17599	1.18769	133.35
2020-08-27	213	237936	1507	1117.07	235186	1375.2	1114.6	1.23381	1.24619	65.8999
2020-08-28	214	239507	1571	1119.19	236626	1440.47	1116.13	1.29059	1.30365	65.2666
2020-08-29	215	240986	1479	1120.87	238079	1453.31	1117.71	1.30026	1.31338	12.8444
2020-08-30	216	241771	785	1119.31	239310	1230.54	1118.24	1.10042	1.11097	-222.77
2020-08-31	217	242381	610	1116.96	240334	1023.69	1117.82	0.915798	0.924143	-206.847
2020-09-01	218	243599	1218	1117.43	241422	1088.46	1117.69	0.973854	0.982824	64.7687
2020-09-02	219	244855	1256	1118.06	242566	1144.31	1117.81	1.02371	1.03321	55.8458
2020-09-03	220	246166	1311	1118.94	243766	1199.87	1118.19	1.07305	1.08309	55.5639
2020-09-04	221	247619	1453	1120.45	245051	1284.25	1118.94	1.14774	1.15862	84.3759
2020-09-05	222	248997	1378	1121.61	246366	1315.5	1119.83	1.17473	1.18589	31.2506
2020-09-06	223	249985	988	1121.01	247572	1206.33	1120.22	1.07687	1.08681	-109.166
2020-09-07	224	250799	814	1119.64	248648	1075.56	1120.03	0.960293	0.96887	-130.778
2020-09-08	225	252298	1499	1121.32	249865	1216.7	1120.46	1.0859	1.09586	141.148
2020-09-09	226	253474	1176	1121.57	251068	1203.14	1120.83	1.07343	1.08321	-13.5678
2020-09-10	227	255366	1892	1124.96	252500	1432.76	1122.21	1.27673	1.28888	229.621
2020-09-11	228	256850	1484	1126.54	253950	1449.84	1123.65	1.29029	1.30255	17.081
2020-09-12	229	258480	1630	1128.73	255460	1509.89	1125.34	1.34172	1.35455	60.054
2020-09-13	230	259428	948	1127.95	256783	1322.59	1126.21	1.17437	1.18512	-187.297
2020-09-14	231	260355	927	1127.08	257974	1190.73	1126.5	1.05702	1.06638	-131.865
2020-09-15	232	261762	1407	1128.28	259236	1262.82	1127.1	1.12042	1.13046	72.0901
2020-09-16	233	263663	1901	1131.6	260712	1475.55	1128.6	1.30742	1.31961	212.727
2020-09-17	234	265857	2194	1136.14	262427	1715.03	1131.11	1.51623	1.53099	239.484
2020-09-18	235	267773	1916	1139.46	264209	1782.02	1133.89	1.57159	1.58699	66.9897
2020-09-19	236	270070	2297	1144.36	266163	1953.68	1137.38	1.7177	1.73498	171.66
2020-09-20	237	271415	1345	1145.21	267913	1750.79	1139.99	1.53579	1.55057	-202.893
2020-09-21	238	272337	922	1144.27	269388	1474.52	1141.42	1.29183	1.30355	-276.262
2020-09-22	239	274158	1821	1147.1	270978	1590.02	1143.31	1.39071	1.40356	115.492
2020-09-23	240	275927	1769	1149.7	272628	1649.68	1145.44	1.44021	1.45362	59.6612
2020-09-24	241	278070	2143	1153.82	274442	1814.12	1148.23	1.57992	1.59503	164.441
2020-09-25	242	280223	2153	1157.95	276369	1927.08	1151.47	1.67358	1.68984	112.961
2020-09-26	243	282730	2507	1163.5	278489	2120.39	1155.48	1.83507	1.85342	193.307
2020-09-27	244	284140	1410	1164.51	280373	1883.59	1158.49	1.6259	1.64139	-236.795
2020-09-28	245	285332	1192	1164.62	282026	1653.06	1160.53	1.4244	1.43732	-230.53
2020-09-29	246	287421	2089	1168.38	283824	1798.37	1163.15	1.54613	1.56049	145.313
2020-09-30	247	289219	1798	1170.93	285623	1798.25	1165.74	1.54258	1.55684	-0.124539
2020-10-01	248	291722	2503	1176.3	287656	2033.17	1169.26	1.73885	1.75555	234.917
2020-10-02	249	294395	2673	1182.31	289902	2246.44	1173.61	1.91413	1.93311	213.278
2020-10-03	250	296958	2563	1187.83	292254	2351.96	1178.35	1.99598	2.016	105.519
2020-10-04	251	299237	2279	1192.18	294582	2327.64	1182.96	1.96764	1.98718	-24.3209
2020-10-05	252	300619	1382	1192.93	296594	2012.43	1186.28	1.69641	1.71227	-315.214
2020-10-06	253	303258	2639	1198.65	298815	2221.29	1190.41	1.86599	1.884	208.857
2020-10-07	254	306086	2828	1205.06	301239	2423.52	1195.29	2.02756	2.04769	202.238
2020-10-08	255	310144	4058	1216.25	304207	2968.35	1202.28	2.46894	2.4955	544.826
2020-10-09	256	314660	4516	1229.14	307692	3484.23	1211.23	2.8766	2.9097	515.884
2020-10-10	257	319381	4721	1242.73	311588	3896.49	1221.73	3.18932	3.22778	412.256
2020-10-11	258	322864	3483	1251.41	315347	3758.66	1231.62	3.05179	3.08758	-137.829
2020-10-12	259	325331	2467	1256.1	318675	3328.11	1239.78	2.68442	2.71384	-430.553
2020-10-13	260	329453	4122	1267.13	322268	3592.74	1248.9	2.87673	2.9092	264.631
2020-10-14	261	334585	5132	1281.93	326373	4105.82	1259.91	3.25882	3.29787	513.088
2020-10-15	262	341223	6638	1302.38	331323	4949.88	1274.07	3.88511	3.93614	844.058
2020-10-16	263	348557	7334	1325.31	337068	5744.59	1291.15	4.44921	4.51219	794.706
2020-10-17	264	356387	7830	1349.95	343508	6439.73	1310.75	4.91301	4.98657	695.137
2020-10-18	265	361974	5587	1365.94	349663	6155.48	1329.15	4.63116	4.69762	-284.242
2020-10-19	266	366299	4325	1377.06	355208	5545.32	1345.12	4.12255	4.17745	-610.161
2020-10-20	267	373167	6868	1397.63	361195	5986.22	1362.62	4.39316	4.45371	440.892
2020-10-21	268	380762	7595	1420.75	367717	6522.48	1382	4.71959	4.78731	536.262
2020-10-22	269	392049	11287	1457.43	375828	8110.65	1407.14	5.76391	5.85764	1588.17
2020-10-23	270	403291	11242	1493.67	384982	9154.43	1435.99	6.37502	6.48551	1043.78
2020-10-24	271	418005	14714	1542.45	395990	11007.6	1471.48	7.48067	7.62527	1853.19
2020-10-25	272	429181	11176	1577.87	407054	11063.7	1506.94	7.34186	7.48106	56.1258
2020-10-26	273	437866	8685	1603.9	417324	10270.8	1539.26	6.67257	6.79009	-792.916
2020-10-27	274	449275	11409	1639.69	427975	10650.2	1572.74	6.77177	6.89185	379.389
2020-10-28	275	464239	14964	1688.14	440063	12088.1	1611.21	7.50255	7.64529	1437.93
2020-10-29	276	481013	16774	1742.8	453713	13650.1	1655.07	8.24744	8.41509	1561.95
2020-10-30	277	499694	18681	1803.95	469040	15327.1	1704.7	8.99108	9.18542	1676.97
2020-10-31	278	518753	19059	1866.02	485611	16571	1758.47	9.42355	9.63382	1243.98
2020-11-01	279	532930	14177	1910.14	501384	15773	1809.03	8.71906	8.90134	-798.015
2020-11-02	280	545027	12097	1946.53	515932	14547.7	1854.86	7.84301	7.99374	-1225.34
2020-11-03	281	560379	15352	1994.23	530747	14815.8	1901.32	7.79238	7.94098	268.105
2020-11-04	282	577593	17214	2048.2	546363	15615.2	1950.28	8.00665	8.16198	799.403
2020-11-05	283	597583	19990	2111.6	563436	17073.5	2004.05	8.51947	8.69212	1458.27
2020-11-06	284	619089	21506	2179.89	581987	18551	2062.67	8.99369	9.18298	1477.51
2020-11-07	285	642488	23399	2254.34	602154	20167	2126.56	9.48339	9.69058	1616.01
2020-11-08	286	658505	16017	2302.47	620938	18783.7	2185.19	8.59588	8.76914	-1383.33
2020-11-09	287	671868	13363	2341	637914	16976.8	2237.13	7.58864	7.72743	-1806.89
2020-11-10	288	687200	15332	2386.11	654343	16428.5	2286.79	7.18409	7.30999	-548.257
2020-11-11	289	705687	18487	2441.82	671458	17114.7	2338.47	7.31875	7.44846	686.162
2020-11-12	290	727553	21866	2508.8	690156	18698.5	2395.25	7.80648	7.95116	1583.77
2020-11-13	291	751095	23542	2581.08	710469	20313	2457.19	8.26674	8.42612	1614.52
2020-11-14	292	773556	22461	2649.16	731498	21029	2521.18	8.34092	8.5022	716.011
2020-11-15	293	790503	16947	2697.96	751166	19668.3	2580.11	7.62306	7.76033	-1360.66
2020-11-16	294	801327	10824	2725.6	767887	16720.2	2628.61	6.36086	6.46111	-2948.11
2020-11-17	295	815746	14419	2765.24	783840	15953.1	2674.15	5.96568	6.05545	-767.071
2020-11-18	296	833307	17561	2815.23	800329	16489.1	2721.18	6.05955	6.15153	535.953
2020-11-19	297	855916	22609	2881.87	818858	18529.1	2774.74	6.67776	6.78596	2039.97
2020-11-20	298	879564	23648	2951.56	839093	20235.4	2833.68	7.14102	7.262	1706.31
2020-11-21	299	902528	22964	3018.49	860238	21144.9	2895.28	7.30323	7.42852	909.542
2020-11-22	300	918269	15741	3060.9	879582	19343.6	2950.49	6.55607	6.65978	-1801.31
2020-11-23	301	929133	10864	3086.82	896099	16517.1	2995.93	5.51317	5.5904	-2826.54
2020-11-24	302	942687	13554	3121.48	911628	15529.4	3037.78	5.11208	5.18011	-987.691
2020-11-25	303	961320	18633	3172.67	928192	16563.9	3082.75	5.37311	5.44682	1034.54
2020-11-26	304	983588	22268	3235.49	946657	18465.3	3133.66	5.89256	5.97831	1901.36
2020-11-27	305	1006394	22806	3299.65	966570	19912.2	3188.99	6.24404	6.33826	1446.91
2020-11-28	306	1028089	21695	3359.77	987076	20506.5	3245.92	6.31762	6.41337	594.271
2020-11-29	307	1042700	14611	3396.42	1.00562e+06	18541.3	3296.08	5.62525	5.70375	-1965.15
2020-11-30	308	1053869	11169	3421.65	1.0217e+06	16083.9	3337.94	4.8185	4.87914	-2457.44
2020-12-01	309	1067473	13604	3454.61	1.03696e+06	15257.2	3376.83	4.51822	4.57274	-826.623
2020-12-02	310	1084743	17270	3499.17	1.05289e+06	15928.2	3417.61	4.66062	4.71783	670.918
2020-12-03	311	1106789	22046	3558.81	1.07085e+06	17967.4	3464.68	5.1859	5.25383	2039.28
2020-12-04	312	1130237	23448	3622.55	1.09065e+06	19794.3	3517.3	5.62769	5.70522	1826.85
2020-12-05	313	1153555	23318	3685.48	1.11162e+06	20968.9	3573.36	5.86811	5.95093	1174.57
2020-12-06	314	1171322	17767	3730.32	1.13152e+06	19901.6	3625.68	5.48906	5.56288	-1067.29
2020-12-07	315	1183654	12332	3757.63	1.1489e+06	17378.4	3669.67	4.73569	4.79342	-2523.19
2020-12-08	316	1197709	14055	3790.22	1.16517e+06	16270.6	3709.85	4.38578	4.43667	-1107.79
2020-12-09	317	1218524	20815	3843.92	1.18295e+06	17785.4	3754.54	4.73703	4.79454	1514.8
2020-12-10	318	1242203	23679	3906.3	1.2027e+06	19749.9	3805.13	5.19035	5.25692	1964.54
2020-12-11	319	1272078	29875	3987.71	1.22583e+06	23125	3865.99	5.98164	6.06564	3375.02
2020-12-12	320	1300516	28438	4064.11	1.25072e+06	24896	3932.03	6.33158	6.42366	1771.02
2020-12-13	321	1320716	20200	4114.38	1.27405e+06	23330.6	3992.81	5.84316	5.92327	-1565.32
2020-12-14	322	1337078	16362	4152.42	1.29506e+06	21007.8	4046.01	5.19221	5.25783	-2322.88
2020-12-15	323	1351510	14432	4184.24	1.31388e+06	18815.8	4092.09	4.5981	4.65178	-2191.92
2020-12-16	324	1379238	27728	4256.91	1.33566e+06	21786.6	4147.03	5.25354	5.32013	2970.72
2020-12-17	325	1406161	26923	4326.65	1.35916e+06	23498.7	4206.9	5.58575	5.65923	1712.15
2020-12-18	326	1439938	33777	4416.99	1.38609e+06	26924.8	4276.93	6.29536	6.38486	3426.1
2020-12-19	327	1471238	31300	4499.2	1.41447e+06	28383.2	4351.02	6.52334	6.61804	1458.4
2020-12-20	328	1494009	22771	4554.91	1.44098e+06	26512.5	4418.98	5.99968	6.08157	-1870.73
2020-12-21	329	1510652	16643	4591.65	1.46421e+06	23222.6	4476.54	5.18764	5.25173	-3289.82
2020-12-22	330	1530180	19528	4636.91	1.4862e+06	21991.1	4529.99	4.85455	4.91191	-1231.55
2020-12-23	331	1554920	24740	4697.64	1.50911e+06	22907.4	4585.88	4.99521	5.05518	916.301
2020-12-24	332	1587115	32195	4780.47	1.53511e+06	26003.3	4650.74	5.59121	5.66326	3095.87
2020-12-25	333	1612648	25533	4842.79	1.56095e+06	25846.5	4714.76	5.48205	5.55154	-156.755
2020-12-26	334	1627103	14455	4871.57	1.583e+06	22049.3	4767.03	4.62539	4.67783	-3797.17
2020-12-27	335	1640858	13755	4898.08	1.60229e+06	19284.6	4810.71	4.00867	4.05029	-2764.78
2020-12-28	336	1651834	10976	4916.17	1.6188e+06	16515	4845.87	3.40807	3.44032	-2769.52
2020-12-29	337	1664726	12892	4939.84	1.63411e+06	15307.4	4877.19	3.13856	3.16696	-1207.68
2020-12-30	338	1687185	22459	4991.67	1.6518e+06	17691.2	4915.35	3.59918	3.63418	2383.88
2020-12-31	339	1719737	32552	5072.97	1.67445e+06	22644.8	4967.89	4.55824	4.60896	4953.59
2021-01-01	340	1742661	22924	5125.47	1.69719e+06	22737.9	5020.42	4.52908	4.57909	93.0578
2021-01-02	341	1755351	12690	5147.66	1.71657e+06	19388.6	5062.83	3.82959	3.86777	-3349.29
2021-01-03	342	1765666	10315	5162.77	1.73294e+06	16364.1	5096.14	3.21107	3.24007	-3024.53
2021-01-04	343	1775513	9847	5176.42	1.74713e+06	14191.7	5122.9	2.77025	2.79343	-2172.35
2021-01-05	344	1787410	11897	5195.96	1.76056e+06	13426.8	5147.25	2.60854	2.62972	-764.902
2021-01-06	345	1808647	21237	5242.46	1.77659e+06	16030.2	5178.99	3.09524	3.12252	2603.4
2021-01-07	346	1835038	26391	5303.58	1.79607e+06	19483.8	5220.52	3.73216	3.76843	3453.6
2021-01-08	347	1866887	31849	5380.08	1.81968e+06	23605.5	5273.7	4.47608	4.52428	4121.73
2021-01-09	348	1891581	24694	5435.58	1.84364e+06	23968.4	5327.66	4.49885	4.54724	362.822
2021-01-10	349	1908527	16946	5468.56	1.86527e+06	21627.6	5374.63	4.02401	4.06437	-2340.79
2021-01-11	350	1921024	12497	5488.64	1.88386e+06	18584	5412.63	3.43346	3.46487	-3043.52
2021-01-12	351	1933826	12802	5509.48	1.90051e+06	16656.7	5444.91	3.05913	3.08541	-1927.35
2021-01-13	352	1953426	19600	5549.51	1.91815e+06	17637.8	5479.78	3.21871	3.24705	981.101
2021-01-14	353	1978590	25164	5605.07	1.9383e+06	20146.5	5521.54	3.64871	3.683	2508.73
2021-01-15	354	2000958	22368	5652.42	1.95918e+06	20887	5565.17	3.75317	3.78889	740.489
2021-01-16	355	2019636	18678	5689.12	1.97933e+06	20150.7	5606.48	3.59417	3.62746	-736.341
2021-01-17	356	2033518	13882	5712.13	1.9974e+06	18061.1	5641.7	3.20136	3.22915	-2089.56
2021-01-18	357	2040659	7141	5716.13	2.01182e+06	14421.1	5666.51	2.54497	2.56465	-3640.04
2021-01-19	358	2052028	11369	5731.92	2.02522e+06	13403.7	5688.31	2.35636	2.37393	-1017.36
2021-01-20	359	2068002	15974	5760.45	2.03948e+06	14260.5	5712.36	2.49643	2.5155	856.76
2021-01-21	360	2088400	20398	5801.11	2.05579e+06	16306.3	5741.94	2.83986	2.86288	2045.84
2021-01-22	361	2106262	17862	5834.52	2.07261e+06	16824.9	5772.8	2.91451	2.93836	518.56
2021-01-23	362	2122679	16417	5863.75	2.0893e+06	16688.9	5803.12	2.87585	2.89917	-135.96
2021-01-24	363	2134936	12257	5881.37	2.10451e+06	15211.6	5829.2	2.60955	2.62969	-1477.31
2021-01-25	364	2141665	6729	5883.7	2.1169e+06	12384.1	5847.37	2.11789	2.13275	-2827.54
2021-01-26	365	2148077	6412	5885.14	2.12729e+06	10393.4	5859.96	1.77363	1.78521	-1990.69
2021-01-27	366	2161279	13202	5905.13	2.13862e+06	11329.6	5875.02	1.92844	1.94142	936.205
2021-01-28	367	2178828	17549	5936.86	2.15202e+06	13402.7	5895.63	2.27333	2.28968	2073.14
2021-01-29	368	2192850	14022	5958.83	2.16563e+06	13609.2	5916.7	2.30013	2.3167	206.425
2021-01-30	369	2205171	12321	5976.07	2.17881e+06	13179.8	5936.49	2.22013	2.23584	-429.384
2021-01-31	370	2216363	11192	5990.17	2.19133e+06	12517.2	5954.38	2.10218	2.11668	-662.589
2021-02-01	371	2221971	5608	5989.14	2.20154e+06	10214.1	5965.97	1.71206	1.72294	-2303.06
2021-02-02	372	2228085	6114	5989.48	2.21039e+06	8847.41	5973.8	1.48103	1.48997	-1366.71
2021-02-03	373	2237790	9705	5999.44	2.21952e+06	9133.27	5982.35	1.5267	1.53599	285.863
2021-02-04	374	2252001	14211	6021.39	2.23035e+06	10825.8	5995.36	1.8057	1.81734	1692.58
2021-02-05	375	2264909	12908	6039.76	2.24187e+06	11519.9	6010.16	1.91674	1.92933	694.05
2021-02-06	376	2275394	10485	6051.58	2.25304e+06	11174.9	6023.97	1.85508	1.86708	-344.967
2021-02-07	377	2284010	8616	6058.38	2.26337e+06	10322	6035.44	1.71022	1.72093	-852.978
2021-02-08	378	2288545	4535	6054.35	2.27176e+06	8392.97	6041.74	1.38916	1.39725	-1928.99
2021-02-09	379	2291924	3379	6047.29	2.27848e+06	6721.65	6043.59	1.11219	1.11825	-1671.32
2021-02-10	380	2299996	8072	6052.62	2.28565e+06	7171.76	6046.6	1.18608	1.19264	450.118
2021-02-11	381	2310233	10237	6063.6	2.29385e+06	8193.51	6052.27	1.35379	1.36156	1021.75
2021-02-12	382	2320093	9860	6073.54	2.30259e+06	8749.01	6059.36	1.44388	1.45232	555.497
2021-02-13	383	2328447	8354	6079.5	2.31121e+06	8617.34	6066.07	1.42058	1.42881	-131.669
2021-02-14	384	2334561	6114	6079.59	2.319e+06	7782.89	6070.58	1.28207	1.28925	-834.446
2021-02-15	385	2338987	4426	6075.29	2.32566e+06	6663.93	6072.15	1.09746	1.10332	-1118.96
2021-02-16	386	2342843	3856	6069.54	2.33139e+06	5727.95	6071.28	0.943451	0.948294	-935.976
2021-02-17	387	2350399	7556	6073.38	2.33772e+06	6337.3	6071.98	1.0437	1.04918	609.349
2021-02-18	388	2360606	10207	6084.04	2.34535e+06	7627.2	6076	1.2553	1.26222	1289.9
2021-02-19	389	2369719	9113	6091.82	2.35347e+06	8122.47	6081.27	1.33565	1.34313	495.266
2021-02-20	390	2378883	9164	6099.7	2.36194e+06	8469.64	6087.42	1.39134	1.39921	347.178
2021-02-21	391	2386559	7676	6103.73	2.37015e+06	8205.1	6092.85	1.34668	1.3542	-264.548
2021-02-22	392	2390928	4369	6099.31	2.37708e+06	6926.4	6095	1.13641	1.14243	-1278.7
2021-02-23	393	2394811	3883	6093.67	2.38299e+06	5911.93	6094.56	0.970034	0.974959	-1014.47
2021-02-24	394	2402818	8007	6098.52	2.3896e+06	6610.29	6095.88	1.08439	1.09004	698.356
2021-02-25	395	2414687	11869	6113.13	2.39796e+06	8363.19	6101.63	1.37065	1.37827	1752.9
2021-02-26	396	2424684	9997	6122.94	2.40687e+06	8907.79	6108.73	1.45821	1.46645	544.603
2021-02-27	397	2434446	9762	6132.11	2.41606e+06	9192.53	6116.52	1.5029	1.51146	284.735
2021-02-28	398	2442336	7890	6136.52	2.42482e+06	8758.35	6123.19	1.43036	1.43835	-434.177
The omega of EMA			0.333333
Mean values, STDs, and CVs (Jan 28 - June 30, 2020)
Mean			1253.28	926.837		1280.66	934.627	2.81763	3.17677
Standard Deviation			1683.28	701.763		1602.88	699.25	3.81634	4.45169
Coefficent of Variation % (=STDev/Mean)			1.3431	0.757159		1.25161	0.748159	1.35445	1.40133
Maximum						5828.46	1704.85	15.4877	18.405
Minimum						0.00428043	0.560891	0.00763149	0.00813862
Number of recording days			155
Mean values, STDs, and CVs (Jan 28, 2020 - Feb 28, 2021)
Mean			6136.52	2133.18		6154.36	2123.75	2.91686	3.0792
Standard Deviation			7964.85	1870.07		7569.99	1850.31	3.04757	3.37808
Coefficent of Variation % (=STDev/Mean)			1.29794	0.87666		1.23002	0.871247	1.04481	1.09706
Maximum						28383.2	6123.19	15.4877	18.405
Minimum						0.00428043	0.560891	0.00763149	0.00813862
Number of recording days			398

## Sheet: Graphs
ORIGINAL DATA GRAPHS (NON-EMA)

## Sheet: Graphs (MS word)
ORIGINAL DATA GRAPHS (NON-EMA)
