# Supplementary material for: When can physical distancing be relaxed? A health production function approach for COVID-19 control policy
Source: BMC Public Health. 2021 Jun 2;21:1037. doi: 10.1186/s12889-021-11088-x (PMC8170438; doi:10.1186/s12889-021-11088-x)
Supplement: Supplementary file 5 — Additional file 5. country name_rem1. Country name_COVID-19; All data collected and processed in this study, including the calculation formula of each cell. [file 12889_2021_11088_MOESM5_ESM.xlsx]

## Sheet: ItalyCovid
ITALY - COVID-19
Date	No. of days	Cumulative	Daily	AY = Y/t	Exponential Moving Average (EMA) of			Estimations based on EMA				BAYESIAN, POLICY TARGET W/OUT A TREND (… - 30 June 2020)					BAYESIAN, POLICY TARGET W/ A TREND (… - 30 June 2020)
	t	Y(t)	MY = I(t)		Cumulative	Daily	AY = Y/t	Point Elasticity	Arc Elasticity	I(t+1)-I(t)			B (Et>1)	Et<=1	sum			B (Et>1)	Et<=1	sum
					Y(t)	MY = I(t)
												A (I(t+1)<=500)	0	32	32		A (I(t+1)-I(t)<=0, I(t+1)<=500)	0	22	22
2020-01-29	1	2	2	2								NonA	34	28	62		NonA	34	38	72
2020-01-30	2	2	0	1								sum	34	60	94		sum	34	60	94
2020-01-31	3	3	1	1
2020-02-01	4	3	0	0.75								P(A)		0.340426			P(A)		0.234043
2020-02-02	5	3	0	0.6	2.6	0.6	1.07	0.560748				P(B)		0.361702			P(B)		0.361702
2020-02-03	6	3	0	0.5	2.73333	0.4	0.88	0.454545	0.275	-0.2		P(B|A)		0			P(B|A)		0
2020-02-04	7	3	0	0.428571	2.82222	0.266667	0.729524	0.365535	0.208	-0.133333
2020-02-05	8	3	0	0.375	2.88148	0.177778	0.611349	0.290796	0.155844	-0.0888889		P(A|B)		0			P(A|B)		0
2020-02-06	9	3	0	0.333333	2.92099	0.118519	0.518677	0.228501	0.115745	-0.0592593		P(A|B)		0			P(A|B)		0
2020-02-07	10	3	0	0.3	2.94733	0.0790123	0.445785	0.177243	0.0852735	-0.0395062
2020-02-08	11	3	0	0.272727	2.96488	0.0526749	0.388099	0.135725	0.0623666	-0.0263374
2020-02-09	12	3	0	0.25	2.97659	0.0351166	0.342066	0.10266	0.0453132	-0.0175583			B (Et<=1)	Et>1	sum			B (Et<=1)	Et>1	sum
2020-02-10	13	3	0	0.230769	2.98439	0.0234111	0.304967	0.0767659	0.0327282	-0.0117055
2020-02-11	14	3	0	0.214286	2.9896	0.0156074	0.27474	0.0568078	0.023513	-0.00780369		A (I(t+1)<=500)	32	0	32		A (I(t+1)-I(t)<=0, I(t+1)<=500)	22	0	22
2020-02-12	15	3	0	0.2	2.99306	0.0104049	0.249827	0.0416486	0.0168121	-0.00520246		NonA	28	34	62		NonA	38	34	72
2020-02-13	16	3	0	0.1875	2.99538	0.00693661	0.229051	0.0302841	0.0119695	-0.00346831		sum	60	34	94		sum	60	34	94
2020-02-14	17	3	0	0.176471	2.99692	0.00462441	0.211524	0.0218623	0.00848899	-0.0023122
2020-02-15	18	3	0	0.166667	2.99794	0.00308294	0.196572	0.0156835	0.00599974	-0.00154147		P(A)		0.340426			P(A)		0.234043
2020-02-16	19	3	0	0.157895	2.99863	0.00205529	0.183679	0.0111896	0.00422718	-0.00102765		P(B)		0.638298			P(B)		0.638298
2020-02-17	20	3	0	0.15	2.99909	0.00137019	0.172453	0.00794533	0.00296989	-0.000685097		P(B|A)		1			P(B|A)		1
2020-02-18	21	3	0	0.142857	2.99939	0.000913463	0.162588	0.00561828	0.00208119	-0.000456732
2020-02-19	22	3	0	0.136364	2.99959	0.000608976	0.153846	0.00395834	0.00145502	-0.000304488		P(A|B)		0.533333			P(A|B)		0.366667
2020-02-20	23	3	0	0.130435	2.99973	0.000405984	0.146042	0.0027799	0.00101507	-0.000202992		P(A|B)		0.533333			P(A|B)		0.366667
2020-02-21	24	3	0	0.125	2.99982	0.000270656	0.139028	0.00194677	0.000706765	-0.000135328
2020-02-22	25	17	14	0.68	7.66655	4.66685	0.319352	14.6135	21.4384	4.66658
2020-02-23	26	79	62	3.03846	31.4444	23.7779	1.22572	19.3991	31.0059	19.1111			B (Et<= 0.5)	Et>0.5	sum			B (Et<=0.5)	Et>0.5	sum
2020-02-24	27	132	53	4.88889	64.9629	33.5186	2.44678	13.6991	18.4269	9.7407
2020-02-25	28	229	97	8.17857	119.642	54.6791	4.35738	12.5486	16.2907	21.1605		A (I(t+1)<=500)	32	0	32		A (I(t+1)-I(t)<=0, I(t+1)<=500)	22	0	22
2020-02-26	29	322	93	11.1034	187.095	67.4527	6.60607	10.2107	12.5345	12.7736		NonA	14	48	62		NonA	24	48	72
2020-02-27	30	400	78	13.3333	258.063	70.9685	8.84849	8.02041	9.40597	3.51576		sum	46	48	94		sum	46	48	94
2020-02-28	31	650	250	20.9677	388.709	130.646	12.8882	10.1368	12.3218	59.6772
2020-02-29	32	888	238	27.75	555.139	166.43	17.8422	9.32793	11.1089	35.7848		P(A)		0.340426			P(A)		0.234043
2020-03-01	33	1128	240	34.1818	746.093	190.954	23.2887	8.19941	9.53864	24.5232		P(B)		0.489362			P(B)		0.489362
2020-03-02	34	1689	561	49.6765	1060.4	314.302	32.0846	9.79604	11.657	123.349		P(B|A)		1			P(B|A)		1
2020-03-03	35	2036	347	58.1714	1385.6	325.202	40.7802	7.97449	9.17375	10.8992
2020-03-04	36	2502	466	69.5	1757.73	372.134	50.3535	7.39044	8.4056	46.9328		P(A|B)		0.695652			P(A|B)		0.478261
2020-03-05	37	3089	587	83.4865	2201.49	443.756	61.3978	7.22756	8.18197	71.6219		P(A|B)		0.695652			P(A|B)		0.478261
2020-03-06	38	3858	769	101.526	2753.66	552.171	74.774	7.38453	8.35754	108.415
2020-03-07	39	4636	778	118.872	3381.11	627.447	89.4733	7.01268	7.87535	75.2764
2020-03-08	40	5883	1247	147.075	4215.07	833.965	108.674	7.67402	8.67321	206.518			B (Et<= 0.3)	Et>0.3	sum			B (Et<=0.3)	Et>0.3	sum
2020-03-09	41	7375	1492	179.878	5268.38	1053.31	132.409	7.955	8.99652	219.345
2020-03-10	42	9172	1797	218.381	6569.59	1301.21	161.066	8.07872	9.1232	247.897		A (I(t+1)<=500)	32	0	32		A (I(t+1)-I(t)<=0, I(t+1)<=500)	22	0	22
2020-03-11	43	10149	977	236.023	7762.72	1193.14	186.052	6.41293	7.07609	-108.069		NonA	3	59	62		NonA	13	59	72
2020-03-12	44	12462	2313	283.227	9329.15	1566.43	218.444	7.17084	7.97332	373.287		sum	35	59	94		sum	35	59	94
2020-03-13	45	15113	2651	335.844	11257.1	1927.95	257.577	7.48494	8.33506	361.525
2020-03-14	46	17660	2547	383.913	13391.4	2134.3	299.689	7.12171	7.87964	206.35		P(A)		0.340426			P(A)		0.234043
2020-03-15	47	21157	3497	450.149	15979.9	2588.53	349.842	7.39914	8.19621	454.233		P(B)		0.37234			P(B)		0.37234
2020-03-16	48	23980	2823	499.583	18646.6	2666.69	399.756	6.67079	7.31622	78.1555		P(B|A)		1			P(B|A)		1
2020-03-17	49	27980	4000	571.02	21757.7	3111.13	456.844	6.81004	7.46897	444.437
2020-03-18	50	31506	3526	630.12	25007.2	3249.42	514.603	6.31442	6.87892	138.291		P(A|B)		0.914286			P(A|B)		0.628571
2020-03-19	51	35713	4207	700.255	28575.8	3568.61	576.487	6.19027	6.72658	319.194		P(A|B)		0.914286			P(A|B)		0.628571
2020-03-20	52	41035	5322	789.135	32728.9	4153.07	647.369	6.41531	6.97772	584.463
2020-03-21	53	47021	5986	887.189	37492.9	4764.05	727.309	6.55024	7.12351	610.975
2020-03-22	54	53578	6557	992.185	42854.6	5361.7	815.601	6.57392	7.14026	597.65
2020-03-23	55	59138	5560	1075.24	48282.4	5427.8	902.146	6.01654	6.49166	66.1001
2020-03-24	56	63927	4789	1141.55	53497.3	5214.87	981.949	5.31073	5.68729	-212.933
2020-03-25	57	69176	5249	1213.61	58723.5	5226.24	1059.17	4.93428	5.26253	11.3778		BAYESIAN, POLICY TARGET W/OUT A TREND (… - 28 Feb 2021)					BAYESIAN, POLICY TARGET W/ A TREND (… - 28 Feb 2021)
2020-03-26	58	74386	5210	1282.52	63944.3	5220.83	1133.62	4.60545	4.89448	-5.41479			B (Et>1)	Et<=1	sum			B (Et>1)	Et<=1	sum
2020-03-27	59	80539	6153	1365.07	69475.9	5531.55	1210.77	4.56863	4.85078	310.723
2020-03-28	60	86498	5959	1441.63	75149.9	5674.04	1287.72	4.40625	4.66867	142.482		A (I(t+1)<=5000)					A (I(t+1)-I(t)<=0, I(t+1)<=5000)
2020-03-29	61	92472	5974	1515.93	80924	5774.02	1363.79	4.23379	4.47645	99.9882		NonA					NonA
2020-03-30	62	97689	5217	1575.63	86512.3	5588.35	1434.41	3.89593	4.10525	-185.675		sum					sum
2020-03-31	63	101739	4050	1614.9	91587.9	5075.57	1494.57	3.396	3.5623	-512.783
2020-04-01	64	105792	4053	1653	96322.6	4734.71	1547.38	3.05982	3.19997	-340.855		P(A)					P(A)
2020-04-02	65	110574	4782	1701.14	101073	4750.47	1598.63	2.97158	3.10448	15.7631		P(B)					P(B)
2020-04-03	66	115242	4668	1746.09	105796	4722.98	1647.79	2.86626	2.99083	-27.4913		P(B|A)					P(B|A)
2020-04-04	67	119827	4585	1788.46	110473	4676.99	1694.68	2.75981	2.87623	-45.9942
2020-04-05	68	124632	4805	1832.82	115193	4719.66	1740.73	2.71132	2.82344	42.6705		P(A|B)					P(A|B)
2020-04-06	69	128948	4316	1868.81	119778	4585.11	1783.42	2.57096	2.67336	-134.553		P(A|B)					P(A|B)
2020-04-07	70	132547	3599	1893.53	124034	4256.4	1820.12	2.33852	2.42662	-328.702
2020-04-08	71	135586	3039	1909.66	127885	3850.6	1849.97	2.08144	2.1552	-405.801
2020-04-09	72	139422	3836	1936.42	131731	3845.74	1878.79	2.04693	2.11829	-4.86755			B (Et<=1)	Et>1	sum			B (Et<=1)	Et>1	sum
2020-04-10	73	143626	4204	1967.48	135696	3965.16	1908.35	2.07779	2.14993	119.422
2020-04-11	74	147577	3951	1994.28	139656	3960.44	1936.99	2.04463	2.11433	-4.71891		A (I(t+1)<=5000)					A (I(t+1)-I(t)<=0, I(t+1)<=5000)
2020-04-12	75	152271	4694	2030.28	143861	4204.96	1968.09	2.13657	2.20988	244.521		NonA					NonA
2020-04-13	76	156363	4092	2057.41	148028	4167.31	1997.86	2.08588	2.15583	-37.6528		sum					sum
2020-04-14	77	159516	3153	2071.64	151858	3829.2	2022.45	1.89335	1.95364	-338.102
2020-04-15	78	162488	2972	2083.18	155401	3543.47	2042.7	1.7347	1.78754	-285.735		P(A)					P(A)
2020-04-16	79	165155	2667	2090.57	158652	3251.31	2058.65	1.57934	1.62538	-292.156		P(B)					P(B)
2020-04-17	80	168941	3786	2111.76	162082	3429.54	2076.36	1.65171	1.70015	178.229		P(B|A)					P(B|A)
2020-04-18	81	172434	3493	2128.81	165533	3450.69	2093.84	1.64802	1.69578	21.1527
2020-04-19	82	175925	3491	2145.43	168997	3464.13	2111.04	1.64096	1.6879	13.4351		P(A|B)					P(A|B)
2020-04-20	83	178972	3047	2156.29	172322	3325.09	2126.12	1.56392	1.60741	-139.043		P(A|B)					P(A|B)
2020-04-21	84	181228	2256	2157.48	175291	2968.72	2136.57	1.38948	1.42624	-356.362
2020-04-22	85	183957	2729	2164.2	178179	2888.82	2145.78	1.34628	1.38119	-79.9081
2020-04-23	86	187327	3370	2178.22	181229	3049.21	2156.59	1.4139	1.45076	160.395			B (Et<= 0.5)	Et>0.5	sum			B (Et<=0.5)	Et>0.5	sum
2020-04-24	87	189973	2646	2183.6	184143	2914.81	2165.6	1.34596	1.38013	-134.404
2020-04-25	88	192994	3021	2193.11	187094	2950.2	2174.77	1.35656	1.39072	35.3976		A (I(t+1)<=5000)					A (I(t+1)-I(t)<=0, I(t+1)<=5000)
2020-04-26	89	195351	2357	2194.96	189846	2752.47	2181.5	1.26173	1.29248	-197.735		NonA					NonA
2020-04-27	90	197675	2324	2196.39	192456	2609.65	2186.46	1.19355	1.22188	-142.823		sum					sum
2020-04-28	91	199414	1739	2191.36	194775	2319.43	2188.09	1.06002	1.08415	-290.216
2020-04-29	92	201505	2091	2190.27	197018	2243.29	2188.82	1.02488	1.0478	-76.1437		P(A)					P(A)
2020-04-30	93	203591	2086	2189.15	199209	2190.86	2188.93	1.00088	1.02292	-52.4291		P(B)					P(B)
2020-05-01	94	205463	1872	2185.78	201294	2084.57	2187.88	0.952782	0.973313	-106.286		P(B|A)					P(B|A)
2020-05-02	95	207428	1965	2183.45	203339	2044.71	2186.4	0.935195	0.955067	-39.8574
2020-05-03	96	209328	1900	2180.5	205335	1996.48	2184.44	0.913955	0.933084	-48.2383		P(A|B)					P(A|B)
2020-05-04	97	210717	1389	2172.34	207129	1793.98	2180.4	0.822776	0.83944	-202.492		P(A|B)					P(A|B)
2020-05-05	98	211938	1221	2162.63	208732	1602.99	2174.48	0.737183	0.751652	-190.995
2020-05-06	99	213013	1075	2151.65	210159	1426.99	2166.87	0.658551	0.6711	-175.997
2020-05-07	100	214457	1444	2144.57	211592	1432.66	2159.44	0.663443	0.675991	5.66899			B (Et<= 0.3)	Et>0.3	sum			B (Et<=0.3)	Et>0.3	sum
2020-05-08	101	215858	1401	2137.21	213014	1422.11	2152.03	0.660823	0.673198	-10.554
2020-05-09	102	217185	1327	2129.26	214404	1390.41	2144.44	0.648377	0.660366	-31.7027		A (I(t+1)<=5000)					A (I(t+1)-I(t)<=0, I(t+1)<=5000)
2020-05-10	103	218268	1083	2119.11	215692	1287.94	2136	0.602968	0.613879	-102.468		NonA					NonA
2020-05-11	104	219070	802	2106.44	216818	1125.96	2126.14	0.529577	0.538885	-161.979		sum					sum
2020-05-12	105	219814	744	2093.47	217817	998.639	2115.25	0.472113	0.480209	-127.319
2020-05-13	106	221216	1402	2086.94	218950	1133.09	2105.82	0.538078	0.547392	134.454		P(A)					P(A)
2020-05-14	107	222104	888	2075.74	220001	1051.39	2095.79	0.50167	0.510187	-81.6975		P(B)					P(B)
2020-05-15	108	223096	992	2065.7	221033	1031.6	2085.76	0.49459	0.502894	-19.7983		P(B|A)					P(B|A)
2020-05-16	109	223885	789	2053.99	221984	950.731	2075.17	0.458146	0.465691	-80.8655
2020-05-17	110	224760	875	2043.27	222909	925.487	2064.54	0.448278	0.455575	-25.2437		P(A|B)					P(A|B)
2020-05-18	111	225435	675	2030.95	223751	841.992	2053.34	0.410059	0.416604	-83.4958		P(A|B)					P(A|B)
2020-05-19	112	225886	451	2016.84	224463	711.661	2041.17	0.348653	0.354073	-130.331
2020-05-20	113	226699	813	2006.19	225208	745.441	2029.51	0.367301	0.372993	33.7796
2020-05-21	114	227364	665	1994.42	225927	718.627	2017.81	0.356141	0.361596	-26.8136
2020-05-22	115	228006	642	1982.66	226620	693.085	2006.1	0.345489	0.350718	-25.5424
2020-05-23	116	228658	652	1971.19	227299	679.39	1994.46	0.340638	0.345742	-13.6949
2020-05-24	117	229327	669	1960.06	227975	675.927	1982.99	0.340862	0.345925	-3.46328
2020-05-25	118	229858	531	1947.95	228603	627.618	1971.31	0.318376	0.323034	-48.3089
2020-05-26	119	230158	300	1934.1	229121	518.412	1958.91	0.264643	0.268423	-109.206
2020-05-27	120	230555	397	1921.29	229599	477.941	1946.37	0.245555	0.249014	-40.4706
2020-05-28	121	231139	584	1910.24	230112	513.294	1934.33	0.265361	0.26909	35.3529
2020-05-29	122	231732	593	1899.44	230652	539.863	1922.7	0.280784	0.284715	26.5686
2020-05-30	123	232248	516	1888.2	231184	531.909	1911.2	0.278312	0.282173	-7.95425
2020-05-31	124	232664	416	1876.32	231677	493.272	1899.57	0.259675	0.263228	-38.6362
2020-06-01	125	233019	355	1864.15	232125	447.182	1887.77	0.236884	0.240077	-46.0908
2020-06-02	126	233197	178	1850.77	232482	357.454	1875.43	0.190598	0.193112	-89.7272
2020-06-03	127	233515	318	1838.7	232826	344.303	1863.19	0.184792	0.187206	-13.1515
2020-06-04	128	233836	321	1826.84	233163	336.535	1851.07	0.181805	0.18416	-7.76764
2020-06-05	129	234013	177	1814.05	233446	283.357	1838.73	0.154104	0.156068	-53.1784
2020-06-06	130	234531	518	1804.08	233808	361.571	1827.18	0.197884	0.20042	78.2144
2020-06-07	131	234801	270	1792.37	234139	331.047	1815.58	0.182337	0.184644	-30.5237
2020-06-08	132	234998	197	1780.29	234425	286.365	1803.82	0.158755	0.160734	-44.6825
2020-06-09	133	235278	280	1769.01	234710	284.243	1792.21	0.158599	0.16056	-2.12166
2020-06-10	134	235561	283	1757.92	234993	283.829	1780.78	0.159384	0.161341	-0.414443
2020-06-11	135	235763	202	1746.39	235250	256.553	1769.32	0.145001	0.146759	-27.2763
2020-06-12	136	236142	379	1736.34	235547	297.368	1758.33	0.16912	0.171171	40.8158
2020-06-13	137	236305	163	1724.85	235800	252.579	1747.17	0.144565	0.146291	-44.7895
2020-06-14	138	236651	346	1714.86	236084	283.719	1736.4	0.163395	0.165343	31.1404
2020-06-15	139	236989	338	1704.96	236385	301.813	1725.92	0.174871	0.176947	18.0936
2020-06-16	140	237290	301	1694.93	236687	301.542	1715.59	0.175766	0.177838	-0.270952
2020-06-17	141	237500	210	1684.4	236958	271.028	1705.19	0.158943	0.160793	-30.514
2020-06-18	142	237828	328	1674.85	237248	290.019	1695.08	0.171095	0.173079	18.9907
2020-06-19	143	238159	331	1665.45	237552	303.679	1685.2	0.180204	0.182284	13.6605
2020-06-20	144	238011	-148	1652.85	237705	153.119	1674.42	0.0914463	0.0924664	-150.56
2020-06-21	145	238275	264	1643.28	237895	190.08	1664.04	0.114228	0.115503	36.9602
2020-06-22	146	238499	224	1633.55	238096	201.386	1653.88	0.121766	0.123119	11.3068
2020-06-23	147	238720	221	1623.95	238304	207.924	1643.9	0.126482	0.127879	6.53787
2020-06-24	148	238833	113	1613.74	238480	176.283	1633.85	0.107894	0.109071	-31.6414
2020-06-25	149	239410	577	1606.78	238790	309.855	1624.82	0.190701	0.192819	133.572
2020-06-26	150	239706	296	1598.04	239096	305.237	1615.9	0.188896	0.190978	-4.61841
2020-06-27	151	239961	255	1589.15	239384	288.491	1606.98	0.179524	0.181483	-16.7456
2020-06-28	152	240136	175	1579.84	239635	250.661	1597.93	0.156866	0.158554	-37.8304
2020-06-29	153	240310	174	1570.65	239860	225.107	1588.84	0.14168	0.143188	-25.5536
2020-06-30	154	240436	126	1561.27	240052	192.071	1579.65	0.121591	0.122868	-33.0357
2020-07-01	155	240578	142	1552.12	240227	175.381	1570.47	0.111674	0.112836	-16.6905
2020-07-02	156	240760	182	1543.33	240405	177.587	1561.43	0.113734	0.11491	2.20634
2020-07-03	157	240961	201	1534.78	240590	185.392	1552.55	0.119411	0.120641	7.80423
2020-07-04	158	241184	223	1526.48	240788	197.928	1543.86	0.128203	0.129518	12.5362
2020-07-05	159	241419	235	1518.36	240998	210.285	1535.36	0.136962	0.138361	12.3574
2020-07-06	160	241611	192	1510.07	241203	204.19	1526.93	0.133726	0.135082	-6.09504
2020-07-07	161	241819	208	1501.98	241408	205.46	1518.61	0.135295	0.136658	1.26997
2020-07-08	162	241956	137	1493.56	241591	182.64	1510.26	0.120933	0.122138	-22.82
2020-07-09	163	242149	193	1485.58	241777	186.093	1502.03	0.123894	0.125123	3.45332
2020-07-10	164	242363	214	1477.82	241972	195.396	1493.96	0.13079	0.132082	9.30221
2020-07-11	165	242639	276	1470.54	242194	222.264	1486.15	0.149556	0.151032	26.8681
2020-07-12	166	242827	188	1462.81	242405	210.842	1478.37	0.142618	0.144013	-11.4212
2020-07-13	167	243061	234	1455.46	242624	218.562	1470.73	0.148607	0.150055	7.71917
2020-07-14	168	243230	169	1447.8	242826	202.041	1463.09	0.138092	0.139425	-16.5206
2020-07-15	169	243344	114	1439.91	242999	172.694	1455.36	0.118661	0.119792	-29.347
2020-07-16	170	243506	162	1432.39	243168	169.129	1447.7	0.116826	0.117933	-3.56469
2020-07-17	171	243736	230	1425.36	243357	189.42	1440.25	0.131518	0.132762	20.2902
2020-07-18	172	243967	231	1418.41	243560	203.28	1432.97	0.141859	0.143197	13.8601
2020-07-19	173	244216	249	1411.65	243779	218.52	1425.87	0.153254	0.154696	15.2401
2020-07-20	174	244434	218	1404.79	243997	218.347	1418.84	0.153891	0.15533	-0.173272
2020-07-21	175	244624	190	1397.85	244206	208.898	1411.85	0.147961	0.149334	-9.44885
2020-07-22	176	244752	128	1390.64	244388	181.932	1404.78	0.129509	0.130698	-26.9659
2020-07-23	177	245032	280	1384.36	244603	214.621	1397.97	0.153523	0.154934	32.6894
2020-07-24	178	245338	306	1378.3	244848	245.081	1391.42	0.176138	0.177758	30.4596
2020-07-25	179	245590	252	1372.01	245095	247.387	1384.95	0.178626	0.18026	2.3064
2020-07-26	180	245864	274	1365.91	245351	256.258	1378.6	0.185883	0.187577	8.87093
2020-07-27	181	246118	254	1359.77	245607	255.505	1372.32	0.186184	0.187872	-0.752711
2020-07-28	182	246286	168	1353.22	245833	226.337	1365.96	0.165699	0.167183	-29.1685
2020-07-29	183	246488	202	1346.93	246052	218.225	1359.61	0.160505	0.161932	-8.11232
2020-07-30	184	246776	288	1341.17	246293	241.483	1353.47	0.178418	0.180005	23.2585
2020-07-31	185	247158	382	1335.99	246581	288.322	1347.64	0.213946	0.215858	46.839
2020-08-01	186	247537	379	1330.84	246900	318.548	1342.04	0.237361	0.239485	30.226
2020-08-02	187	247832	295	1325.3	247211	310.699	1336.46	0.232478	0.234544	-7.84935
2020-08-03	188	248070	238	1319.52	247497	286.466	1330.82	0.215256	0.217148	-24.2329
2020-08-04	189	248229	159	1313.38	247741	243.977	1325	0.184133	0.185728	-42.4886
2020-08-05	190	248419	190	1307.47	247967	225.985	1319.16	0.17131	0.17278	-17.9924
2020-08-06	191	248803	384	1302.63	248246	278.657	1313.65	0.212124	0.213957	52.6717
2020-08-07	192	249204	401	1297.94	248565	319.438	1308.41	0.244141	0.24626	40.7812
2020-08-08	193	249756	552	1294.07	248962	396.958	1303.63	0.304502	0.307177	77.5208
2020-08-09	194	250103	347	1289.19	249342	380.306	1298.82	0.292809	0.295358	-16.6528
2020-08-10	195	250566	463	1284.95	249750	407.87	1294.2	0.315153	0.3179	27.5648
2020-08-11	196	250825	259	1279.72	250109	358.247	1289.37	0.277846	0.280228	-49.6235
2020-08-12	197	251237	412	1275.31	250485	376.165	1284.69	0.292807	0.295315	17.9177
2020-08-13	198	251713	476	1271.28	250894	409.443	1280.22	0.319823	0.322571	33.2785
2020-08-14	199	252235	522	1267.51	251341	446.962	1275.98	0.350289	0.353308	37.519
2020-08-15	200	252809	574	1264.05	251830	489.308	1272	0.384675	0.388007	42.346
2020-08-16	201	253438	629	1260.89	252366	535.872	1268.3	0.422513	0.426192	46.564
2020-08-17	202	253915	477	1257	252883	516.248	1264.53	0.408252	0.411773	-19.624
2020-08-18	203	254235	320	1252.39	253333	450.832	1260.49	0.357665	0.36069	-65.416
2020-08-19	204	254636	401	1248.22	253768	434.221	1256.4	0.345609	0.348507	-16.6107
2020-08-20	205	255278	642	1245.26	254271	503.481	1252.68	0.401922	0.405331	69.2596
2020-08-21	206	256118	840	1243.29	254887	615.654	1249.55	0.4927	0.496965	112.173
2020-08-22	207	257065	947	1241.86	255613	726.103	1246.99	0.582285	0.587425	110.449
2020-08-23	208	258136	1071	1241.04	256454	841.068	1245	0.675554	0.681637	114.966
2020-08-24	209	259345	1209	1240.89	257418	963.712	1243.63	0.774918	0.78204	122.644
2020-08-25	210	260298	953	1239.51	258378	960.142	1242.26	0.772899	0.779959	-3.57076
2020-08-26	211	261174	876	1237.79	259310	932.094	1240.77	0.751223	0.758009	-28.0472
2020-08-27	212	262540	1366	1238.4	260387	1076.73	1239.98	0.868345	0.87639	144.635
2020-08-28	213	263949	1409	1239.2	261574	1187.49	1239.72	0.957868	0.966896	110.757
2020-08-29	214	265409	1460	1240.23	262852	1278.32	1239.89	1.031	1.04084	90.8379
2020-08-30	215	266853	1444	1241.18	264186	1333.55	1240.32	1.07517	1.08549	55.2252
2020-08-31	216	268218	1365	1241.75	265530	1344.03	1240.8	1.0832	1.09356	10.4835
2020-09-01	217	269214	996	1240.62	266758	1228.02	1240.74	0.989753	0.998959	-116.011
2020-09-02	218	270189	975	1239.4	267902	1143.68	1240.29	0.922108	0.930501	-84.3407
2020-09-03	219	271515	1326	1239.79	269106	1204.45	1240.13	0.971236	0.980147	60.7729
2020-09-04	220	272912	1397	1240.51	270375	1268.64	1240.25	1.02288	1.03235	64.1819
2020-09-05	221	274644	1732	1242.73	271798	1423.09	1241.08	1.14666	1.15753	154.455
2020-09-06	222	276338	1694	1244.77	273311	1513.39	1242.31	1.21821	1.22991	90.3031
2020-09-07	223	277634	1296	1245	274752	1440.93	1243.2	1.15904	1.16996	-72.4646
2020-09-08	224	278784	1150	1244.57	276096	1343.95	1243.66	1.08064	1.09059	-96.9764
2020-09-09	225	280153	1369	1245.12	277448	1352.3	1244.15	1.08693	1.0969	8.34906
2020-09-10	226	281583	1430	1245.94	278827	1378.2	1244.75	1.10721	1.11738	25.8994
2020-09-11	227	283180	1597	1247.49	280278	1451.13	1245.66	1.16495	1.17574	72.9329
2020-09-12	228	284796	1616	1249.11	281784	1506.09	1246.81	1.20796	1.21921	54.9553
2020-09-13	229	286297	1501	1250.21	283288	1504.39	1247.94	1.2055	1.21667	-1.69648
2020-09-14	230	287753	1456	1251.1	284776	1488.26	1248.99	1.19157	1.20253	-16.131
2020-09-15	231	288761	1008	1250.05	286105	1328.17	1249.35	1.0631	1.07253	-160.087
2020-09-16	232	289990	1229	1249.96	287400	1295.12	1249.55	1.03647	1.04557	-33.0582
2020-09-17	233	291442	1452	1250.82	288747	1347.41	1249.97	1.07795	1.08748	52.2945
2020-09-18	234	293025	1583	1252.24	290173	1425.94	1250.73	1.14009	1.15027	78.5297
2020-09-19	235	294932	1907	1255.03	291759	1586.29	1252.16	1.26684	1.27845	160.353
2020-09-20	236	296569	1637	1256.65	293363	1603.2	1253.66	1.27881	1.29051	16.9021
2020-09-21	237	298156	1587	1258.04	294960	1597.8	1255.12	1.27302	1.2846	-5.39861
2020-09-22	238	299506	1350	1258.43	296476	1515.2	1256.22	1.20615	1.2169	-82.5991
2020-09-23	239	300897	1391	1258.98	297949	1473.8	1257.14	1.17234	1.18266	-41.3994
2020-09-24	240	302537	1640	1260.57	299479	1529.2	1258.29	1.2153	1.22607	55.4004
2020-09-25	241	304323	1786	1262.75	301093	1614.8	1259.77	1.28182	1.2933	85.6003
2020-09-26	242	306235	1912	1265.43	302807	1713.87	1261.66	1.35842	1.37075	99.0668
2020-09-27	243	308104	1869	1267.92	304573	1765.58	1263.75	1.3971	1.40983	51.7112
2020-09-28	244	309870	1766	1269.96	306339	1765.72	1265.82	1.39492	1.40758	0.140822
2020-09-29	245	311364	1494	1270.87	308014	1675.15	1267.5	1.32161	1.33335	-90.5728
2020-09-30	246	313011	1647	1272.4	309679	1665.76	1269.14	1.31252	1.3241	-9.38186
2020-10-01	247	314861	1850	1274.74	311407	1727.18	1271	1.35891	1.37098	61.4121
2020-10-02	248	317409	2548	1279.88	313407	2000.78	1273.96	1.57052	1.58509	273.608
2020-10-03	249	319908	2499	1284.77	315574	2166.86	1277.56	1.69608	1.71218	166.072
2020-10-04	250	322751	2843	1291	317967	2392.24	1282.04	1.86596	1.88421	225.381
2020-10-05	251	325329	2578	1296.13	320421	2454.16	1286.74	1.90727	1.926	61.9209
2020-10-06	252	327586	2257	1299.94	322809	2388.44	1291.14	1.84987	1.86774	-65.7194
2020-10-07	253	330263	2677	1305.39	325294	2484.63	1295.89	1.91731	1.93601	96.1871
2020-10-08	254	333940	3677	1314.72	328176	2882.08	1302.17	2.2133	2.23609	397.458
2020-10-09	255	338398	4458	1327.05	331583	3407.39	1310.46	2.60014	2.62878	525.305
2020-10-10	256	343770	5372	1342.85	335645	4062.26	1321.26	3.07454	3.1111	654.87
2020-10-11	257	349494	5724	1359.9	340262	4616.17	1334.14	3.46004	3.50358	553.913
2020-10-12	258	354950	5456	1375.78	345158	4896.12	1348.02	3.63209	3.67877	279.942
2020-10-13	259	359569	4619	1388.3	349962	4803.74	1361.44	3.52842	3.57282	-92.3718
2020-10-14	260	365467	5898	1405.64	355130	5168.5	1376.18	3.75569	3.8044	364.752
2020-10-15	261	372799	7332	1428.35	361020	5889.66	1393.57	4.22632	4.28474	721.168
2020-10-16	262	381602	8803	1456.5	367880	6860.78	1414.54	4.85017	4.92274	971.112
2020-10-17	263	391611	10009	1489.02	375791	7910.18	1439.37	5.4956	5.58425	1049.41
2020-10-18	264	402536	10925	1524.76	384706	8915.12	1467.83	6.07367	6.1779	1004.94
2020-10-19	265	414241	11705	1563.17	394551	9845.08	1499.61	6.56509	6.68335	929.959
2020-10-20	266	423578	9337	1592.4	404227	9675.72	1530.54	6.32177	6.43209	-169.361
2020-10-21	267	434449	10871	1627.15	414301	10074.1	1562.74	6.44645	6.55998	398.426
2020-10-22	268	449648	15199	1677.79	426083	11782.4	1601.09	7.35899	7.50086	1708.28
2020-10-23	269	465726	16078	1731.32	439297	13214.3	1644.5	8.03543	8.19994	1431.86
2020-10-24	270	484869	19143	1795.81	454488	15190.5	1694.94	8.96228	9.16069	1976.24
2020-10-25	271	504509	19640	1861.66	471162	16673.7	1750.51	9.52503	9.74501	1483.16
2020-10-26	272	525782	21273	1933.02	489368	18206.8	1811.35	10.0515	10.2925	1533.11
2020-10-27	273	542789	17007	1988.24	507175	17806.9	1870.31	9.5208	9.7384	-399.93
2020-10-28	274	564778	21989	2061.23	526376	19200.9	1933.95	9.92832	10.1619	1394.05
2020-10-29	275	589766	24988	2144.6	547506	21129.9	2004.17	10.543	10.8022	1929.03
2020-10-30	276	616595	26829	2234.04	570536	23029.6	2080.79	11.0677	11.3496	1899.69
2020-10-31	277	647674	31079	2338.17	596249	25712.7	2166.59	11.8679	12.1866	2683.13
2020-11-01	278	679430	31756	2443.99	623976	27727.2	2259.06	12.2738	12.6113	2014.42
2020-11-02	279	709335	29905	2542.42	652429	28453.1	2353.51	12.0897	12.4164	725.944
2020-11-03	280	731588	22253	2612.81	678815	26386.4	2439.94	10.8143	11.0799	-2066.7
2020-11-04	281	759829	28241	2704.02	705820	27004.6	2527.97	10.6823	10.9412	618.198
2020-11-05	282	790377	30548	2802.76	734006	28185.7	2619.56	10.7597	11.0212	1181.13
2020-11-06	283	824879	34502	2914.77	764297	30291.2	2717.97	11.1448	11.4226	2105.42
2020-11-07	284	862681	37802	3037.61	797091	32794.8	2824.51	11.6108	11.909	2503.61
2020-11-08	285	902490	39809	3166.63	832224	35132.8	2938.55	11.9558	12.2693	2338.08
2020-11-09	286	935104	32614	3269.59	866518	34293.2	3048.9	11.2477	11.527	-839.616
2020-11-10	287	960373	25269	3346.25	897803	31285.2	3148.02	9.93806	10.1605	-3008.08
2020-11-11	288	995463	35090	3456.47	930356	32553.4	3250.83	10.0139	10.2388	1268.28
2020-11-12	289	1028424	32961	3558.56	963045	32689.3	3353.41	9.74808	9.96182	135.855
2020-11-13	290	1066401	37977	3677.24	997497	34451.9	3461.35	9.95329	10.1745	1762.57
2020-11-14	291	1107303	40902	3805.16	1.0341e+06	36601.9	3575.96	10.2356	10.4675	2150.05
2020-11-15	292	1144552	37249	3919.7	1.07092e+06	36817.6	3690.54	9.97622	10.1969	215.698
2020-11-16	293	1178529	33977	4022.28	1.10679e+06	35870.7	3801.12	9.43689	9.63601	-946.868
2020-11-17	294	1205881	27352	4101.64	1.13982e+06	33031.2	3901.29	8.46672	8.63048	-2839.58
2020-11-18	295	1238072	32191	4196.85	1.17257e+06	32751.1	3999.81	8.18816	8.3422	-280.053
2020-11-19	296	1272352	34280	4298.49	1.20583e+06	33260.7	4099.37	8.11362	8.26484	509.632
2020-11-20	297	1308528	36176	4405.82	1.24006e+06	34232.5	4201.52	8.14764	8.29957	971.754
2020-11-21	298	1345767	37239	4516	1.2753e+06	35234.7	4306.35	8.18203	8.33464	1002.17
2020-11-22	299	1380531	34764	4617.16	1.31038e+06	35077.8	4409.95	7.95423	8.09902	-156.887
2020-11-23	300	1408868	28337	4696.23	1.34321e+06	32830.8	4505.38	7.28704	7.41099	-2246.92
2020-11-24	301	1431795	22927	4756.79	1.37274e+06	29529.6	4589.18	6.4346	6.53448	-3301.28
2020-11-25	302	1455022	23227	4817.95	1.40016e+06	27428.7	4665.44	5.87913	5.9647	-2100.86
2020-11-26	303	1480874	25852	4887.37	1.42707e+06	26903.1	4739.42	5.67647	5.75701	-525.57
2020-11-27	304	1509875	29001	4966.69	1.45467e+06	27602.4	4815.18	5.73238	5.81409	699.286
2020-11-28	305	1538217	28342	5043.33	1.48252e+06	27849	4891.23	5.69365	5.77423	246.524
2020-11-29	306	1564532	26315	5112.85	1.50986e+06	27337.6	4965.1	5.50596	5.58195	-511.317
2020-11-30	307	1585178	20646	5163.45	1.53496e+06	25107.1	5031.22	4.99026	5.0547	-2230.54
2020-12-01	308	1601554	16376	5199.85	1.55716e+06	22196.7	5087.43	4.36305	4.41476	-2910.36
2020-12-02	309	1620901	19347	5245.63	1.57841e+06	21246.8	5140.16	4.13349	4.18083	-949.909
2020-12-03	310	1641610	20709	5295.52	1.59947e+06	21067.5	5191.95	4.05773	4.10362	-179.273
2020-12-04	311	1664829	23219	5353.15	1.62126e+06	21784.7	5245.68	4.15288	4.20038	717.152
2020-12-05	312	1688939	24110	5413.27	1.64382e+06	22559.8	5301.54	4.25533	4.30457	775.101
2020-12-06	313	1709991	21052	5463.23	1.66588e+06	22057.2	5355.44	4.11865	4.16526	-502.599
2020-12-07	314	1728878	18887	5505.98	1.68688e+06	21000.5	5405.62	3.88493	3.92731	-1056.73
2020-12-08	315	1742557	13679	5531.93	1.70544e+06	18560	5447.72	3.40692	3.44138	-2440.49
2020-12-09	316	1757394	14837	5561.37	1.72276e+06	17319	5485.61	3.15717	3.18777	-1240.99
2020-12-10	317	1770149	12755	5584.07	1.73855e+06	15797.7	5518.43	2.86271	2.88906	-1521.33
2020-12-11	318	1787147	16998	5619.96	1.75475e+06	16197.8	5552.27	2.91732	2.94437	400.115
2020-12-12	319	1805873	18726	5661.04	1.77179e+06	17040.5	5588.53	3.0492	3.07803	842.743
2020-12-13	320	1825775	19902	5705.55	1.78979e+06	17994.3	5627.53	3.19755	3.22845	953.829
2020-12-14	321	1843712	17937	5743.65	1.80776e+06	17975.2	5666.24	3.17234	3.20277	-19.1142
2020-12-15	322	1855737	12025	5763.16	1.82375e+06	15991.8	5698.55	2.8063	2.83153	-1983.41
2020-12-16	323	1870576	14839	5791.26	1.83936e+06	15607.5	5729.45	2.72409	2.74817	-384.273
2020-12-17	324	1888144	17568	5827.6	1.85562e+06	16261	5762.17	2.82203	2.84734	653.485
2020-12-18	325	1906377	18233	5865.78	1.87254e+06	16918.4	5796.7	2.91862	2.94515	657.323
2020-12-19	326	1921778	15401	5895.02	1.88895e+06	16412.6	5829.48	2.81544	2.84052	-505.785
2020-12-20	327	1938083	16305	5926.86	1.90533e+06	16376.7	5861.94	2.79374	2.81845	-35.8564
2020-12-21	328	1953185	15102	5954.83	1.92128e+06	15951.8	5892.9	2.70695	2.73047	-424.904
2020-12-22	329	1964054	10869	5969.77	1.93554e+06	14257.5	5918.52	2.40897	2.42874	-1694.27
2020-12-23	330	1977370	13316	5992.03	1.94948e+06	13943.7	5943.03	2.34623	2.36521	-313.846
2020-12-24	331	1991278	13908	6015.95	1.96341e+06	13931.8	5967.33	2.33468	2.35348	-11.8976
2020-12-25	332	2009317	18039	6052.16	1.97872e+06	15300.9	5995.61	2.55201	2.57335	1369.07
2020-12-26	333	2028354	19037	6091.15	1.99526e+06	16546.2	6027.46	2.74514	2.76883	1245.38
2020-12-27	334	2038759	10405	6104.07	2.00976e+06	14499.2	6052.99	2.39537	2.4147	-2047.08
2020-12-28	335	2047696	8937	6112.53	2.02241e+06	12645.1	6072.84	2.08224	2.09802	-1854.05
2020-12-29	336	2056277	8581	6119.87	2.0337e+06	11290.4	6088.52	1.85438	1.86777	-1354.7
2020-12-30	337	2067487	11210	6134.98	2.04496e+06	11263.6	6104	1.84528	1.85855	-26.8017
2020-12-31	338	2083689	16202	6164.76	2.05787e+06	12909.7	6124.26	2.10797	2.12392	1646.13
2021-01-01	339	2107166	23477	6215.83	2.0743e+06	16432.2	6154.78	2.66982	2.69219	3522.42
2021-01-02	340	2129376	22210	6262.87	2.09266e+06	18358.1	6190.81	2.96538	2.99143	1925.95
2021-01-03	341	2141201	11825	6279.18	2.10884e+06	16180.4	6220.27	2.60124	2.6226	-2177.7
2021-01-04	342	2155446	14245	6302.47	2.12438e+06	15535.3	6247.67	2.48657	2.50651	-645.134
2021-01-05	343	2166244	10798	6315.58	2.13833e+06	13956.2	6270.31	2.22576	2.2427	-1579.09
2021-01-06	344	2181619	15375	6341.92	2.15276e+06	14429.1	6294.18	2.29246	2.31009	472.94
2021-01-07	345	2201945	20326	6382.45	2.16916e+06	16394.7	6323.6	2.59263	2.61365	1965.63
2021-01-08	346	2220361	18416	6417.23	2.18622e+06	17068.5	6354.81	2.68592	2.70799	673.751
2021-01-09	347	2237890	17529	6449.25	2.20345e+06	17222	6386.29	2.69671	2.71885	153.501
2021-01-10	348	2257866	19976	6488.12	2.22159e+06	18140	6420.23	2.82544	2.84909	918.001
2021-01-11	349	2276491	18625	6522.9	2.23989e+06	18301.7	6454.45	2.83551	2.8592	161.667
2021-01-12	350	2289021	12530	6540.06	2.25627e+06	16377.8	6482.99	2.52627	2.54619	-1923.89
2021-01-13	351	2303263	14242	6562	2.27193e+06	15665.9	6509.33	2.40668	2.4252	-711.926
2021-01-14	352	2319036	15773	6588.17	2.28763e+06	15701.6	6535.61	2.40246	2.42089	35.7162
2021-01-15	353	2336279	17243	6618.35	2.30385e+06	16215.4	6563.19	2.47065	2.48979	513.811
2021-01-16	354	2352423	16144	6645.26	2.32004e+06	16191.6	6590.55	2.45679	2.47572	-23.7928
2021-01-17	355	2368733	16310	6672.49	2.33627e+06	16231.1	6617.86	2.45261	2.47145	39.4715
2021-01-18	356	2381277	12544	6688.98	2.35127e+06	15002	6641.57	2.25881	2.27549	-1229.02
2021-01-19	357	2390102	8825	6694.96	2.36422e+06	12943	6659.37	1.94358	1.95704	-2059.01
2021-01-20	358	2400598	10496	6705.58	2.37634e+06	12127.4	6674.77	1.81689	1.82912	-815.675
2021-01-21	359	2414166	13568	6724.7	2.38895e+06	12607.6	6691.41	1.88414	1.89697	480.217
2021-01-22	360	2428221	14055	6745.06	2.40204e+06	13090	6709.29	1.95103	1.96447	482.478
2021-01-23	361	2441854	13633	6764.14	2.41531e+06	13271	6727.58	1.97263	1.98624	180.985
2021-01-24	362	2455185	13331	6782.28	2.4286e+06	13291	6745.81	1.97026	1.98381	19.9901
2021-01-25	363	2466813	11628	6795.63	2.44134e+06	12736.7	6762.42	1.88345	1.89614	-554.34
2021-01-26	364	2475372	8559	6800.47	2.45268e+06	11344.1	6775.1	1.67438	1.68515	-1392.56
2021-01-27	365	2485956	10584	6810.84	2.46377e+06	11090.7	6787.01	1.63411	1.64451	-253.373
2021-01-28	366	2501147	15191	6833.73	2.47623e+06	12457.5	6802.59	1.83129	1.8434	1366.75
2021-01-29	367	2515507	14360	6854.24	2.48932e+06	13091.7	6819.81	1.91965	1.93255	634.167
2021-01-30	368	2529070	13563	6872.47	2.50257e+06	13248.8	6837.36	1.9377	1.95073	157.112
2021-01-31	369	2541783	12713	6888.3	2.51564e+06	13070.2	6854.34	1.90685	1.91955	-178.592
2021-02-01	370	2553032	11249	6900.09	2.52811e+06	12463.1	6869.59	1.81425	1.82607	-607.062
2021-02-02	371	2560957	7925	6902.85	2.53906e+06	10950.4	6880.68	1.59147	1.60134	-1512.71
2021-02-03	372	2570608	9651	6910.24	2.54957e+06	10517.3	6890.53	1.52634	1.53565	-433.138
2021-02-04	373	2583790	13182	6927.05	2.56098e+06	11405.5	6902.7	1.65233	1.66266	888.241
2021-02-05	374	2597446	13656	6945.04	2.57313e+06	12155.7	6916.82	1.75741	1.76862	750.161
2021-02-06	375	2611659	14213	6964.42	2.58598e+06	12841.5	6932.69	1.85231	1.86432	685.774
2021-02-07	376	2625098	13439	6981.64	2.59902e+06	13040.6	6949	1.87662	1.88882	199.183
2021-02-08	377	2636738	11640	6994	2.61159e+06	12573.8	6964	1.80554	1.81707	-466.878
2021-02-09	378	2644707	7969	6996.58	2.62263e+06	11038.8	6974.86	1.58266	1.59228	-1534.92
2021-02-10	379	2655319	10612	7006.12	2.63353e+06	10896.6	6985.28	1.55993	1.56934	-142.279
2021-02-11	380	2668266	12947	7021.75	2.64511e+06	11580	6997.44	1.6549	1.66506	683.48
2021-02-12	381	2683403	15137	7043.05	2.65787e+06	12765.7	7012.64	1.82038	1.83193	1185.65
2021-02-13	382	2697296	13893	7060.98	2.67101e+06	13141.5	7028.76	1.86967	1.88162	375.769
2021-02-14	383	2710819	13523	7077.86	2.68428e+06	13268.6	7045.12	1.88338	1.89542	127.179
2021-02-15	384	2721879	11060	7088.23	2.69681e+06	12532.4	7059.49	1.77526	1.78632	-736.214
2021-02-16	385	2729223	7344	7088.89	2.70762e+06	10803	7069.29	1.52815	1.53716	-1729.48
2021-02-17	386	2739591	10368	7097.39	2.71828e+06	10658	7078.66	1.50565	1.51446	-144.984
2021-02-18	387	2751657	12066	7110.22	2.7294e+06	11127.3	7089.18	1.56962	1.57891	469.344
2021-02-19	388	2765412	13755	7127.35	2.74141e+06	12003.2	7101.9	1.69014	1.70039	875.896
2021-02-20	389	2780882	15470	7148.8	2.75456e+06	13158.8	7117.53	1.84879	1.86034	1155.6
2021-02-21	390	2795796	14914	7168.71	2.76831e+06	13743.9	7134.59	1.92637	1.93857	585.065
2021-02-22	391	2809246	13450	7184.77	2.78195e+06	13645.9	7151.32	1.90817	1.92017	-97.9567
2021-02-23	392	2818863	9617	7190.98	2.79426e+06	12302.9	7164.54	1.7172	1.72755	-1342.97
2021-02-24	393	2832162	13299	7206.52	2.80689e+06	12635	7178.53	1.7601	1.77079	332.019
2021-02-25	394	2848564	16402	7229.86	2.82078e+06	13890.6	7195.64	1.93042	1.94253	1255.68
2021-02-26	395	2868435	19871	7261.86	2.83667e+06	15884.1	7217.71	2.20071	2.21523	1993.45
2021-02-27	396	2888923	20488	7295.26	2.85409e+06	17418.7	7243.56	2.40472	2.42116	1534.64
2021-02-28	397	2907825	18902	7324.5	2.872e+06	17913.2	7270.54	2.4638	2.48078	494.424
The omega of EMA			0.333333
Mean values, STDs, and CVs (Jan 29 - June 30, 2020)
Mean			1561.27	1270.79		1600.34	1283.6	2.51913	2.91976
Standard Deviation			1796.9	867.327		1758.32	862.773	3.51114	4.58818
Coefficent of Variation % (=STDev/Mean)			1.15092	0.682512		1.09872	0.672152	1.39379	1.57142
Maximum						5774.02	2188.93	19.3991	31.0059
Minimum						0.000270656	0.139028	0.00194677	0.000706765
Number of recording days			154
Mean values, STDs, and CVs (Jan 29, 2020 - Feb 28, 2021)
Mean			7324.5	2681.36		7307.88	2671.65	2.76272	2.94454
Standard Deviation			9569.49	2256.06		9378.19	2233.75	3.2793	3.7828
Coefficent of Variation % (=STDev/Mean)			1.3065	0.841387		1.2833	0.836093	1.18698	1.28468
Maximum						36817.6	7270.54	19.3991	31.0059
Minimum						0.000270656	0.139028	0.00194677	0.000706765
Number of recording days			397

## Sheet: Graphs
ORIGINAL DATA GRAPHS (NON-EMA)

## Sheet: Graphs (MS Word)
ORIGINAL DATA GRAPHS (NON-EMA)
