# Supplementary material for: When can physical distancing be relaxed? A health production function approach for COVID-19 control policy
Source: BMC Public Health. 2021 Jun 2;21:1037. doi: 10.1186/s12889-021-11088-x (PMC8170438; doi:10.1186/s12889-021-11088-x)
Supplement: Supplementary file 6 — Additional file 6. country name_rem1. Country name_COVID-19; All data collected and processed in this study, including the calculation formula of each cell. [file 12889_2021_11088_MOESM6_ESM.xlsx]

## Sheet: UKCovid
UK - COVID-19
Date	No. of days	Cumulative	Daily	AY = Y/t	Exponential Moving Average (EMA) of			Estimations based on EMA				BAYESIAN, POLICY TARGET W/OUT A TREND (… - 30 June 2020)					BAYESIAN, POLICY TARGET W/ A TREND (… - 30 June 2020)
	t	Y(t)	MY = I(t)		Cumulative	Daily	AY = Y/t	Point Elasticity	Arc Elasticity	I(t+1)-I(t)			B (Et>1)	Et<=1	sum			B (Et>1)	Et<=1	sum
					Y(t)	MY = I(t)
												A (I(t+1)<=1000)	0	12	12		A (I(t+1)-I(t)<=0, I(t+1)<=1000)	0	9	9
2020-02-01	1	2	2	2								NonA	32	23	55		NonA	32	26	58
2020-02-02	2	2	0	1								sum	32	35	67		sum	32	35	67
2020-02-03	3	2	0	0.666667
2020-02-04	4	2	0	0.5								P(A)		0.179104			P(A)		0.134328
2020-02-05	5	3	1	0.6	2.2	0.6	0.953333	0.629371				P(B)		0.477612			P(B)		0.477612
2020-02-06	6	3	0	0.5	2.46667	0.4	0.802222	0.498615	0.628571	-0.2		P(B|A)		0			P(B|A)		0
2020-02-07	7	4	1	0.571429	2.97778	0.6	0.725291	0.827254	1.22041	0.2
2020-02-08	8	4	0	0.5	3.31852	0.4	0.650194	0.615201	0.811765	-0.2		P(A|B)		0			P(A|B)		0
2020-02-09	9	4	0	0.444444	3.54568	0.266667	0.581611	0.458497	0.56259	-0.133333		P(A|B)		0			P(A|B)		0
2020-02-10	10	8	4	0.8	5.03045	1.51111	0.654407	2.30913	3.28944	1.24444
2020-02-11	11	9	1	0.818182	6.35364	1.34074	0.708999	1.89103	2.44085	-0.17037
2020-02-12	12	9	0	0.75	7.23576	0.893827	0.722666	1.23685	1.49299	-0.446914			B (Et<=1)	Et>1	sum			B (Et<=1)	Et>1	sum
2020-02-13	13	10	1	0.769231	8.15717	0.929218	0.738187	1.25878	1.49649	0.0353909
2020-02-14	14	10	0	0.714286	8.77145	0.619479	0.73022	0.848345	0.979729	-0.309739		A (I(t+1)<=1000)	12	0	12		A (I(t+1)-I(t)<=0, I(t+1)<=1000)	9	0	9
2020-02-15	15	10	0	0.666667	9.18096	0.412986	0.709036	0.582461	0.661527	-0.206493		NonA	23	32	55		NonA	26	32	58
2020-02-16	16	10	0	0.625	9.45398	0.275324	0.681024	0.404279	0.454166	-0.137662		sum	35	32	67		sum	35	32	67
2020-02-17	17	10	0	0.588235	9.63598	0.183549	0.650094	0.282343	0.314629	-0.0917746
2020-02-18	18	10	0	0.555556	9.75732	0.122366	0.618581	0.197817	0.218985	-0.0611831		P(A)		0.179104			P(A)		0.134328
2020-02-19	19	10	0	0.526316	9.83822	0.0815774	0.587826	0.138778	0.15274	-0.0407887		P(B)		0.522388			P(B)		0.522388
2020-02-20	20	10	0	0.5	9.89214	0.054385	0.558551	0.097368	0.106597	-0.0271925		P(B|A)		1			P(B|A)		1
2020-02-21	21	10	0	0.47619	9.9281	0.0362566	0.531097	0.0682674	0.0743704	-0.0181283
2020-02-22	22	10	0	0.454545	9.95206	0.0241711	0.50558	0.0478086	0.0518421	-0.0120855		P(A|B)		0.342857			P(A|B)		0.257143
2020-02-23	23	11	1	0.478261	10.3014	0.349447	0.496474	0.703859	0.776117	0.325276		P(A|B)		0.342857			P(A|B)		0.257143
2020-02-24	24	11	0	0.458333	10.5343	0.232965	0.48376	0.481571	0.525308	-0.116482
2020-02-25	25	11	0	0.44	10.6895	0.15531	0.469173	0.331029	0.358431	-0.077655
2020-02-26	26	13	2	0.5	11.4597	0.770207	0.479449	1.60644	1.77336	0.614897			B (Et<= 0.5)	Et>0.5	sum			B (Et<=0.5)	Et>0.5	sum
2020-02-27	27	18	5	0.666667	13.6398	2.18014	0.541855	4.02347	4.60352	1.40993
2020-02-28	28	22	4	0.785714	16.4265	2.78676	0.623141	4.47211	5.09776	0.606621		A (I(t+1)<=1000)	9	3	12		A (I(t+1)-I(t)<=0, I(t+1)<=1000)	6	3	9
2020-02-29	29	30	8	1.03448	20.951	4.52451	0.760255	5.9513	6.89976	1.73775		NonA	2	53	55		NonA	5	53	58
2020-03-01	30	42	12	1.4	27.9673	7.01634	0.973503	7.20731	8.46233	2.49183		sum	11	56	67		sum	11	56	67
2020-03-02	31	47	5	1.51613	34.3116	6.34422	1.15438	5.49579	6.21394	-0.672112
2020-03-03	32	69	22	2.15625	45.8744	11.5628	1.48834	7.76896	9.0846	5.21859		P(A)		0.179104			P(A)		0.134328
2020-03-04	33	109	40	3.30303	66.9162	21.0419	2.09323	10.0523	12.1262	9.47906		P(B)		0.164179			P(B)		0.164179
2020-03-05	34	164	55	4.82353	99.2775	32.3613	3.00333	10.7751	13.0462	11.3194		P(B|A)		0.75			P(B|A)		0.666667
2020-03-06	35	220	56	6.28571	139.518	40.2408	4.09746	9.82092	11.6276	7.87958
2020-03-07	36	271	51	7.52778	183.346	43.8272	5.2409	8.36254	9.63791	3.58639		P(A|B)		0.818182			P(A|B)		0.545455
2020-03-08	37	352	81	9.51351	239.564	56.2181	6.6651	8.4347	9.70403	12.3909		P(A|B)		0.818182			P(A|B)		0.545455
2020-03-09	38	412	60	10.8421	297.042	57.4788	8.05744	7.13363	8.03365	1.26062
2020-03-10	39	469	57	12.0256	354.362	57.3192	9.38017	6.11067	6.77548	-0.159589
2020-03-11	40	617	148	15.425	441.908	87.5461	11.3951	7.68278	8.68568	30.2269			B (Et<= 0.)3	Et>0.3	sum			B (Et<=0.3)	Et>0.3	sum
2020-03-12	41	876	259	21.3659	586.605	144.697	14.7187	9.83086	11.3956	57.1513
2020-03-13	42	1282	406	30.5238	818.403	231.798	19.9871	11.5974	13.6933	87.1009		A (I(t+1)<=1000)	0	12	12		A (I(t+1)-I(t)<=0, I(t+1)<=1000)	0	9	9
2020-03-14	43	1766	484	41.0698	1134.27	315.866	27.0146	11.6924	13.7497	84.0672		NonA	0	55	55		NonA	0	58	58
2020-03-15	44	2244	478	51	1504.18	369.91	35.0098	10.5659	12.1974	54.0448		sum	0	67	67		sum	0	67	67
2020-03-16	45	2605	361	57.8889	1871.12	366.94	42.6361	8.60632	9.67549	-2.97011
2020-03-17	46	3047	442	66.2391	2263.08	391.96	50.5038	7.761	8.62764	25.0199		P(A)		0.179104			P(A)		0.134328
2020-03-18	47	3658	611	77.8298	2728.05	464.973	59.6125	7.79994	8.66387	73.0133		P(B)		0			P(B)		0
2020-03-19	48	4427	769	92.2292	3294.37	566.316	70.4847	8.03459	8.93328	101.342		P(B|A)		0			P(B|A)		0
2020-03-20	49	5430	1003	110.816	4006.25	711.877	83.9286	8.48194	9.45839	145.561
2020-03-21	50	6485	1055	129.7	4832.5	826.251	99.1857	8.33035	9.25458	114.374		P(A|B)		#DIV/0!			P(A|B)		#DIV/0!
2020-03-22	51	7740	1255	151.765	5801.66	969.168	116.712	8.30392	9.20486	142.916		P(A|B)		#DIV/0!			P(A|B)		#DIV/0!
2020-03-23	52	8938	1198	171.885	6847.11	1045.45	135.103	7.73814	8.51314	76.2775
2020-03-24	53	10316	1378	194.642	8003.41	1156.3	154.949	7.46243	8.17555	110.852
2020-03-25	54	12654	2338	234.333	9553.6	1550.2	181.411	8.54525	9.44757	393.901
2020-03-26	55	15029	2375	273.255	11378.7	1825.13	212.025	8.60809	9.50392	274.934
2020-03-27	56	17721	2692	316.446	13492.8	2114.09	246.832	8.56488	9.43502	288.956
2020-03-28	57	20808	3087	365.053	15931.2	2438.39	286.239	8.51873	9.36439	324.304		BAYESIAN, POLICY TARGET W/OUT A TREND (… - 28 Feb 2021)					BAYESIAN, POLICY TARGET W/ A TREND (… - 28 Feb 2021)
2020-03-29	58	24005	3197	413.879	18622.5	2691.26	328.786	8.18545	8.95693	252.869			B (Et>1)	Et<=1	sum			B (Et>1)	Et<=1	sum
2020-03-30	59	26827	2822	454.695	21357.3	2734.84	370.756	7.3764	8.00345	43.5796
2020-03-31	60	29685	2858	494.75	24133.2	2775.89	412.087	6.73618	7.26154	41.053		A (I(t+1)<=10000)	0	2	2		A (I(t+1)-I(t)<=0, I(t+1)<=10000)	0	2	2
2020-04-01	61	33958	4273	556.689	27408.1	3274.93	460.288	7.11496	7.68832	499.035		NonA	47	2	49		NonA	47	2	49
2020-04-02	62	38472	4514	620.516	31096.1	3687.95	513.697	7.17924	7.7536	413.024		sum	47	4	51		sum	47	4	51
2020-04-03	63	43385	4913	688.651	35192.4	4096.3	572.015	7.16118	7.72438	408.349
2020-04-04	64	48253	4868	753.953	39545.9	4353.53	632.661	6.88131	7.3978	257.233		P(A)		0.0392157			P(A)		0.0392157
2020-04-05	65	53164	4911	817.908	44085.3	4539.36	694.41	6.537	7.00189	185.822		P(B)		0.921569			P(B)		0.921569
2020-04-06	66	57184	4020	866.424	48451.5	4366.24	751.748	5.80811	6.18108	-173.119		P(B|A)		0			P(B|A)		0
2020-04-07	67	60776	3592	907.104	52559.7	4108.16	803.534	5.11262	5.40915	-258.079
2020-04-08	68	66058	5282	971.441	57059.1	4499.44	859.503	5.23493	5.54124	391.281		P(A|B)		0			P(A|B)		0
2020-04-09	69	71508	5450	1036.35	61875.4	4816.29	918.451	5.24393	5.54786	316.854		P(A|B)		0			P(A|B)		0
2020-04-10	70	76639	5131	1094.84	66796.6	4921.2	977.248	5.03577	5.3162	104.902
2020-04-11	71	81497	4858	1147.85	71696.7	4900.13	1034.11	4.73848	4.98882	-21.065
2020-04-12	72	85810	4313	1191.81	76401.2	4704.42	1086.68	4.32918	4.54248	-195.71			B (Et<=1)	Et>1	sum			B (Et<=1)	Et>1	sum
2020-04-13	73	89389	3579	1224.51	80730.4	4329.28	1132.62	3.82236	3.99503	-375.14
2020-04-14	74	92878	3489	1255.11	84779.6	4049.19	1173.45	3.45067	3.59634	-280.093		A (I(t+1)<=10000)	2	0	2		A (I(t+1)-I(t)<=0, I(t+1)<=10000)	2	0	2
2020-04-15	75	97056	4178	1294.08	88871.8	4092.12	1213.66	3.37172	3.51121	42.9378		NonA	2	47	49		NonA	2	47	49
2020-04-16	76	101382	4326	1333.97	93041.8	4170.08	1253.76	3.32605	3.46144	77.9585		sum	4	47	51		sum	4	47	51
2020-04-17	77	106447	5065	1382.43	97510.2	4468.39	1296.65	3.4461	3.5878	298.306
2020-04-18	78	111739	5292	1432.55	102253	4742.93	1341.95	3.53435	3.68012	274.537		P(A)		0.0392157			P(A)		0.0392157
2020-04-19	79	116695	4956	1477.15	107067	4813.95	1387.02	3.47072	3.61069	71.0247		P(B)		0.0784314			P(B)		0.0784314
2020-04-20	80	121416	4721	1517.7	111850	4782.97	1430.58	3.34338	3.47388	-30.9835		P(B|A)		1			P(B|A)		1
2020-04-21	81	125269	3853	1546.53	116323	4472.98	1469.23	3.04444	3.15615	-309.989
2020-04-22	82	130123	4854	1586.87	120923	4599.99	1508.44	3.04949	3.16042	127.007		P(A|B)		0.5			P(A|B)		0.5
2020-04-23	83	134883	4760	1625.1	125576	4653.32	1547.33	3.00733	3.11481	53.3382		P(A|B)		0.5			P(A|B)		0.5
2020-04-24	84	140370	5487	1671.07	130508	4931.22	1588.57	3.10418	3.21579	277.892
2020-04-25	85	145528	5158	1712.09	135514	5006.81	1629.75	3.07214	3.18076	75.5948
2020-04-26	86	150498	4970	1749.98	140509	4994.54	1669.82	2.99106	3.09418	-12.2702			B (Et<= 0.5)	Et>0.5	sum			B (Et<=0.5)	Et>0.5	sum
2020-04-27	87	154246	3748	1772.94	145088	4579.03	1704.2	2.68691	2.77374	-415.513
2020-04-28	88	157719	3473	1792.26	149298	4210.35	1733.55	2.42874	2.50287	-368.676		A (I(t+1)<=10000)	0	2	2		A (I(t+1)-I(t)<=0, I(t+1)<=10000)	0	2	2
2020-04-29	89	162425	4706	1825	153674	4375.57	1764.03	2.48043	2.55626	165.216		NonA	0	49	49		NonA	0	49	49
2020-04-30	90	167154	4729	1857.27	158167	4493.38	1795.11	2.50312	2.57925	117.811		sum	0	51	51		sum	0	51	51
2020-05-01	91	172596	5442	1896.66	162977	4809.59	1828.96	2.62968	2.71073	316.207
2020-05-02	92	177562	4966	1930.02	167839	4861.72	1862.65	2.61011	2.6894	52.1381		P(A)		0.0392157			P(A)		0.0392157
2020-05-03	93	182299	4737	1960.2	172659	4820.15	1895.17	2.54339	2.6189	-41.5746		P(B)		0			P(B)		0
2020-05-04	94	185528	3229	1973.7	176948	4289.77	1921.35	2.23269	2.29454	-530.383		P(B|A)		0			P(B|A)		0
2020-05-05	95	188510	2982	1984.32	180802	3853.84	1942.34	1.98413	2.03599	-435.922
2020-05-06	96	191899	3389	1998.95	184501	3698.9	1961.21	1.88603	1.93398	-154.948		P(A|B)		#DIV/0!			P(A|B)		#DIV/0!
2020-05-07	97	195581	3682	2016.3	188194	3693.26	1979.57	1.86569	1.91255	-5.63201		P(A|B)		#DIV/0!			P(A|B)		#DIV/0!
2020-05-08	98	199408	3827	2034.78	191932	3737.84	1997.97	1.87082	1.91746	44.5787
2020-05-09	99	203175	3767	2052.27	195680	3747.56	2016.07	1.85884	1.90466	9.71911
2020-05-10	100	206238	3063	2062.38	199199	3519.37	2031.51	1.73239	1.77359	-228.187			B (Et<= 0.3)	Et>0.3	sum			B (Et<=0.3)	Et>0.3	sum
2020-05-11	101	208395	2157	2063.32	202265	3065.25	2042.11	1.50102	1.53467	-454.125
2020-05-12	102	210724	2329	2065.92	205084	2819.83	2050.05	1.3755	1.40525	-245.417		A (I(t+1)<=5000)					A (I(t+1)-I(t)<=0, I(t+1)<=10000)
2020-05-13	103	214310	3586	2080.68	208160	3075.22	2060.26	1.49264	1.52554	255.389		NonA					NonA
2020-05-14	104	217712	3402	2093.38	211344	3184.15	2071.3	1.53727	1.57119	108.926		sum					sum
2020-05-15	105	221019	3307	2104.94	214569	3225.1	2082.51	1.54866	1.58259	40.9506
2020-05-16	106	223647	2628	2109.88	217595	3026.07	2091.64	1.44675	1.47745	-199.033		P(A)					P(A)
2020-05-17	107	226173	2526	2113.77	220454	2859.38	2099.01	1.36225	1.39036	-166.689		P(B)					P(B)
2020-05-18	108	228252	2079	2113.44	223053	2599.25	2103.82	1.23549	1.26004	-260.126		P(B|A)					P(B|A)
2020-05-19	109	230090	1838	2110.92	225399	2345.5	2106.19	1.11362	1.13496	-253.75
2020-05-20	110	232679	2589	2115.26	227826	2426.67	2109.21	1.15051	1.17258	81.1663		P(A|B)					P(A|B)
2020-05-21	111	235731	3052	2123.7	230461	2635.11	2114.04	1.24648	1.27073	208.444		P(A|B)					P(A|B)
2020-05-22	112	238449	2718	2129.01	233124	2662.74	2119.03	1.25658	1.28087	27.6295
2020-05-23	113	241023	2574	2132.95	235757	2633.16	2123.67	1.23991	1.26357	-29.5803
2020-05-24	114	243085	2062	2132.32	238199	2442.77	2126.55	1.1487	1.16996	-190.387
2020-05-25	115	244612	1527	2127.06	240337	2137.52	2126.72	1.00507	1.02289	-305.258
2020-05-26	116	245976	1364	2120.48	242217	1879.68	2124.64	0.884703	0.899808	-257.839
2020-05-27	117	247600	1624	2116.24	244011	1794.45	2121.84	0.845705	0.8599	-85.2257
2020-05-28	118	249272	1672	2112.47	245765	1753.63	2118.72	0.827686	0.841414	-40.8172
2020-05-29	119	251107	1835	2110.14	247545	1780.76	2115.86	0.841623	0.855525	27.1219
2020-05-30	120	252867	1760	2107.22	249319	1773.84	2112.98	0.839495	0.853244	-6.91874
2020-05-31	121	254394	1527	2102.43	251011	1691.56	2109.46	0.80189	0.814793	-82.2792
2020-06-01	122	255519	1125	2094.42	252514	1502.71	2104.45	0.714061	0.725203	-188.853
2020-06-02	123	256598	1079	2086.16	253875	1361.47	2098.35	0.648828	0.658704	-141.235
2020-06-03	124	258039	1441	2080.96	255263	1387.98	2092.56	0.663294	0.673356	26.5099
2020-06-04	125	259523	1484	2076.18	256683	1419.99	2087.1	0.680364	0.690652	32.0066
2020-06-05	126	260879	1356	2070.47	258082	1398.66	2081.56	0.671929	0.681988	-21.3289
2020-06-06	127	262122	1243	2063.95	259428	1346.77	2075.69	0.648832	0.658409	-51.886
2020-06-07	128	263242	1120	2056.58	260700	1271.18	2069.32	0.6143	0.623214	-75.5906
2020-06-08	129	264043	801	2046.84	261814	1114.45	2061.83	0.540518	0.548148	-156.727
2020-06-09	130	264764	721	2036.65	262797	983.303	2053.43	0.478858	0.485455	-131.151
2020-06-10	131	265863	1099	2029.49	263819	1021.87	2045.45	0.499581	0.506455	38.5657
2020-06-11	132	267021	1158	2022.89	264887	1067.25	2037.93	0.523691	0.530892	45.3772
2020-06-12	133	268220	1199	2016.69	265998	1111.16	2030.85	0.547142	0.554657	43.9181
2020-06-13	134	269237	1017	2009.23	267077	1079.78	2023.64	0.53358	0.540825	-31.3879
2020-06-14	135	270289	1052	2002.14	268148	1070.52	2016.48	0.530885	0.538033	-9.25862
2020-06-15	136	271179	890	1993.96	269158	1010.34	2008.97	0.502916	0.509585	-60.1724
2020-06-16	137	272001	822	1985.41	270106	947.563	2001.12	0.473517	0.479699	-62.7816
2020-06-17	138	273044	1043	1978.58	271085	979.375	1993.6	0.491259	0.497658	31.8123
2020-06-18	139	274146	1102	1972.27	272105	1020.25	1986.49	0.513593	0.520276	40.8748
2020-06-19	140	275159	1013	1965.42	273123	1017.83	1979.47	0.514195	0.520837	-2.41677
2020-06-20	141	276186	1027	1958.77	274144	1020.89	1972.57	0.517543	0.524186	3.05548
2020-06-21	142	277172	986	1951.92	275153	1009.26	1965.68	0.513439	0.519974	-11.6297
2020-06-22	143	277859	687	1943.07	276055	901.84	1958.15	0.460558	0.466292	-107.42
2020-06-23	144	278498	639	1934.01	276870	814.226	1950.1	0.41753	0.422631	-87.6132
2020-06-24	145	279394	896	1926.86	277711	841.484	1942.35	0.433229	0.43851	27.2579
2020-06-25	146	280280	886	1919.73	278567	856.323	1934.81	0.442587	0.447959	14.8386
2020-06-26	147	281058	778	1911.96	279398	830.215	1927.19	0.43079	0.435965	-26.1076
2020-06-27	148	281779	721	1903.91	280191	793.81	1919.43	0.413565	0.418475	-36.4051
2020-06-28	149	282450	671	1895.64	280944	752.873	1911.5	0.393865	0.398484	-40.9367
2020-06-29	150	283099	649	1887.33	281663	718.249	1903.44	0.377342	0.381717	-34.6245
2020-06-30	151	283545	446	1877.78	282290	627.499	1894.89	0.331154	0.334917	-90.7497
2020-07-01	152	284275	730	1870.23	282952	661.666	1886.67	0.350706	0.354689	34.1669
2020-07-02	153	284892	617	1862.04	283598	646.777	1878.46	0.344313	0.34819	-14.8887
2020-07-03	154	285543	651	1854.18	284247	648.185	1870.36	0.346555	0.350435	1.40751
2020-07-04	155	286145	602	1846.1	284879	632.79	1862.28	0.339794	0.343566	-15.395
2020-07-05	156	286724	579	1837.97	285494	614.86	1854.18	0.331608	0.335256	-17.93
2020-07-06	157	287125	401	1828.82	286038	543.573	1845.72	0.294504	0.297688	-71.2867
2020-07-07	158	287680	555	1820.76	286585	547.382	1837.4	0.297911	0.301115	3.80889
2020-07-08	159	288384	704	1813.74	287185	599.588	1829.51	0.327731	0.331264	52.2059
2020-07-09	160	288981	597	1806.13	287784	598.725	1821.72	0.32866	0.332181	-0.862715
2020-07-10	161	289674	693	1799.22	288414	630.15	1814.22	0.34734	0.351057	31.4249
2020-07-11	162	290389	715	1792.52	289072	658.434	1806.99	0.364382	0.368276	28.2832
2020-07-12	163	290954	565	1784.99	289699	627.289	1799.66	0.34856	0.352244	-31.1445
2020-07-13	164	291396	442	1776.8	290265	565.526	1792.04	0.315577	0.318859	-61.763
2020-07-14	165	291757	361	1768.22	290762	497.351	1784.1	0.278768	0.281619	-68.1753
2020-07-15	166	292483	726	1761.95	291336	573.567	1776.72	0.322824	0.326149	76.2164
2020-07-16	167	293168	685	1755.5	291947	610.711	1769.64	0.345104	0.348659	37.1443
2020-07-17	168	293940	772	1749.64	292611	664.474	1762.98	0.376905	0.380799	53.7629
2020-07-18	169	294644	704	1743.46	293289	677.65	1756.47	0.385802	0.389773	13.1752
2020-07-19	170	295213	569	1736.55	293930	641.433	1749.83	0.366569	0.370298	-36.2165
2020-07-20	171	295706	493	1729.27	294522	591.955	1742.98	0.339623	0.34303	-49.4777
2020-07-21	172	296119	413	1721.62	295054	532.304	1735.86	0.306651	0.30968	-59.6518
2020-07-22	173	296912	793	1716.25	295674	619.202	1729.32	0.35806	0.36163	86.8988
2020-07-23	174	297663	751	1710.71	296337	663.135	1723.12	0.384846	0.388689	43.9325
2020-07-24	175	298436	773	1705.35	297036	699.757	1717.2	0.4075	0.411571	36.6217
2020-07-25	176	299167	731	1699.81	297747	710.171	1711.4	0.414965	0.419094	10.4145
2020-07-26	177	299834	667	1693.98	298442	695.781	1705.59	0.407941	0.411968	-14.3904
2020-07-27	178	300255	421	1686.83	299047	604.187	1699.34	0.355543	0.35898	-91.5936
2020-07-28	179	300626	371	1679.47	299573	526.458	1692.72	0.311014	0.313965	-77.729
2020-07-29	180	300696	70	1670.53	299947	374.305	1685.32	0.222097	0.224139	-152.153
2020-07-30	181	301459	763	1665.52	300451	503.87	1678.72	0.300151	0.302961	129.565
2020-07-31	182	302305	846	1661.02	301069	617.914	1672.82	0.369384	0.372893	114.043
2020-08-01	183	303185	880	1656.75	301774	705.276	1667.46	0.422963	0.427019	87.3622
2020-08-02	184	303956	771	1651.93	302502	727.184	1662.29	0.43746	0.441647	21.9081
2020-08-03	185	304699	743	1647.02	303234	732.456	1657.2	0.441984	0.446195	5.27207
2020-08-04	186	305627	928	1643.16	304032	797.637	1652.52	0.48268	0.487305	65.1814
2020-08-05	187	306297	670	1637.95	304787	755.091	1647.66	0.45828	0.462616	-42.5457
2020-08-06	188	307188	891	1633.98	305587	800.394	1643.1	0.487124	0.491744	45.3028
2020-08-07	189	308138	950	1630.36	306437	850.263	1638.85	0.518816	0.523752	49.8686
2020-08-08	190	309009	871	1626.36	307295	857.175	1634.69	0.524366	0.529334	6.91237
2020-08-09	191	309767	758	1621.82	308119	824.117	1630.4	0.505469	0.510207	-33.0584
2020-08-10	192	310829	1062	1618.9	309022	903.411	1626.57	0.55541	0.56066	79.2944
2020-08-11	193	311645	816	1614.74	309896	874.274	1622.62	0.538802	0.543845	-29.1371
2020-08-12	194	312793	1148	1612.34	310862	965.516	1619.19	0.596294	0.601933	91.2419
2020-08-13	195	313802	1009	1609.24	311842	980.011	1615.88	0.606489	0.612208	14.4946
2020-08-14	196	314931	1129	1606.79	312872	1029.67	1612.85	0.63842	0.644459	49.6631
2020-08-15	197	316371	1440	1605.94	314038	1166.45	1610.55	0.724257	0.731229	136.775
2020-08-16	198	317448	1077	1603.27	315175	1136.63	1608.12	0.706808	0.713542	-29.8164
2020-08-17	199	318488	1040	1600.44	316279	1104.42	1605.56	0.687872	0.694359	-32.2109
2020-08-18	200	319201	713	1596.01	317253	973.948	1602.38	0.607815	0.613395	-130.474
2020-08-19	201	320290	1089	1593.48	318265	1012.3	1599.41	0.632919	0.638741	38.3507
2020-08-20	202	321102	812	1589.61	319211	945.532	1596.15	0.592385	0.597747	-66.7662
2020-08-21	203	322284	1182	1587.61	320235	1024.35	1593.3	0.642914	0.648786	78.8225
2020-08-22	204	323317	1033	1584.89	321263	1027.24	1590.5	0.64586	0.651733	2.88169
2020-08-23	205	324605	1288	1583.44	322377	1114.16	1588.14	0.701547	0.707991	86.9211
2020-08-24	206	325646	1041	1580.81	323466	1089.77	1585.7	0.687251	0.693506	-24.3859
2020-08-25	207	326618	972	1577.86	324517	1050.51	1583.09	0.663586	0.669558	-39.2573
2020-08-26	208	327802	1184	1575.97	325612	1095.01	1580.71	0.692731	0.698983	44.4951
2020-08-27	209	328850	1048	1573.44	326691	1079.34	1578.29	0.683866	0.689993	-15.6699
2020-08-28	210	330372	1522	1573.2	327918	1226.89	1576.59	0.778192	0.785305	147.553
2020-08-29	211	331648	1276	1571.79	329161	1243.26	1574.99	0.789376	0.796575	16.3689
2020-08-30	212	332756	1108	1569.6	330360	1198.17	1573.2	0.761618	0.768479	-45.0874
2020-08-31	213	334471	1715	1570.29	331730	1370.45	1572.23	0.871662	0.879701	172.275
2020-09-01	214	335877	1406	1569.52	333112	1382.3	1571.32	0.879704	0.887792	11.8501
2020-09-02	215	337172	1295	1568.24	334466	1353.2	1570.3	0.861748	0.869595	-29.1
2020-09-03	216	338680	1508	1567.96	335870	1404.8	1569.52	0.895051	0.903232	51.6
2020-09-04	217	340415	1735	1568.73	337385	1514.87	1569.26	0.96534	0.974277	110.067
2020-09-05	218	342355	1940	1570.44	339042	1656.58	1569.65	1.05538	1.06532	141.711
2020-09-06	219	344168	1813	1571.54	340751	1708.72	1570.28	1.08816	1.09844	52.1407
2020-09-07	220	347156	2988	1577.98	342886	2135.15	1572.85	1.3575	1.37109	426.427
2020-09-08	221	350104	2948	1584.18	345292	2406.1	1576.63	1.52611	1.54188	270.951
2020-09-09	222	352564	2460	1588.13	347716	2424.06	1580.46	1.53377	1.54957	17.9676
2020-09-10	223	355223	2659	1592.93	350218	2502.38	1584.62	1.57917	1.59551	78.3118
2020-09-11	224	358142	2919	1598.85	352859	2641.25	1589.36	1.66183	1.67924	138.875
2020-09-12	225	361681	3539	1607.47	355800	2940.5	1595.4	1.84312	1.86307	299.25
2020-09-13	226	365178	3497	1615.83	358926	3126	1602.21	1.95106	1.97254	185.5
2020-09-14	227	368508	3330	1623.38	362120	3194	1609.27	1.98476	2.00664	67.9999
2020-09-15	228	371129	2621	1627.76	365123	3003	1615.43	1.85895	1.87883	-191
2020-09-16	229	374232	3103	1634.2	368159	3036.33	1621.69	1.87233	1.89232	33.3333
2020-09-17	230	378223	3991	1644.45	371514	3354.56	1629.27	2.05893	2.08165	318.222
2020-09-18	231	381618	3395	1652.03	374882	3368.04	1636.86	2.05762	2.08022	13.4815
2020-09-19	232	385940	4322	1663.53	378568	3686.02	1645.75	2.23972	2.26509	317.988
2020-09-20	233	390362	4422	1675.37	382499	3931.35	1655.62	2.37454	2.40199	245.325
2020-09-21	234	394261	3899	1684.88	386420	3920.57	1665.38	2.35416	2.38114	-10.7833
2020-09-22	235	398629	4368	1696.29	390490	4069.71	1675.68	2.42869	2.45678	149.144
2020-09-23	236	403555	4926	1709.98	394845	4355.14	1687.11	2.58141	2.61197	285.43
2020-09-24	237	409733	6178	1728.83	399807	4962.76	1701.02	2.91752	2.95398	607.62
2020-09-25	238	416367	6634	1749.44	405327	5519.84	1717.16	3.21452	3.2565	557.08
2020-09-26	239	423240	6873	1770.88	411298	5970.89	1735.07	3.44131	3.48766	451.053
2020-09-27	240	429281	6041	1788.67	417292	5994.26	1752.93	3.41956	3.46522	23.3688
2020-09-28	241	434973	5692	1804.87	423186	5893.51	1770.25	3.3292	3.37281	-100.754
2020-09-29	242	439017	4044	1814.12	428463	5277.01	1784.87	2.95652	2.99277	-616.503
2020-09-30	243	446160	7143	1836.05	434362	5899	1801.93	3.27371	3.31587	621.998
2020-10-01	244	453268	7108	1857.66	440664	6302	1820.51	3.46168	3.50741	402.999
2020-10-02	245	460182	6914	1878.29	447170	6506	1839.77	3.53632	3.58337	203.999
2020-10-03	246	467150	6968	1898.98	453830	6660	1859.51	3.5816	3.62937	153.999
2020-10-04	247	480021	12871	1943.4	462560	8730.33	1887.47	4.62541	4.69675	2070.33
2020-10-05	248	502982	22961	2028.15	476034	13473.9	1934.37	6.96553	7.10592	4743.56
2020-10-06	249	515575	12593	2070.58	489214	13180.3	1979.77	6.65746	6.78643	-293.63
2020-10-07	250	530117	14542	2120.47	502849	13634.2	2026.67	6.72738	6.85788	453.913
2020-10-08	251	544279	14162	2168.44	516659	13810.1	2073.93	6.65892	6.78648	175.942
2020-10-09	252	561819	17540	2229.44	531712	15053.4	2125.77	7.08141	7.22251	1243.29
2020-10-10	253	575683	13864	2275.43	546369	14656.9	2175.65	6.7368	6.86567	-396.47
2020-10-11	254	590848	15165	2326.17	561195	14826.3	2225.83	6.66103	6.7869	169.353
2020-10-12	255	603720	12872	2367.53	575370	14174.9	2273.06	6.23603	6.34808	-651.431
2020-10-13	256	617692	13972	2412.86	589478	14107.2	2319.66	6.0816	6.18862	-67.6208
2020-10-14	257	634924	17232	2470.52	604626	15148.8	2369.95	6.39205	6.5081	1041.59
2020-10-15	258	654648	19724	2537.4	621300	16673.9	2425.76	6.87367	7.00454	1525.06
2020-10-16	259	673626	18978	2600.87	638742	17441.9	2484.13	7.02133	7.15648	768.038
2020-10-17	260	689261	15635	2651	655582	16839.6	2539.76	6.63041	6.75238	-602.308
2020-10-18	261	705432	16171	2702.8	672199	16616.7	2594.11	6.40558	6.52015	-222.872
2020-10-19	262	722413	16981	2757.3	688937	16738.2	2648.5	6.31985	6.43144	121.419
2020-10-20	263	741216	18803	2818.31	706363	17426.4	2705.11	6.44205	6.55693	688.279
2020-10-21	264	762546	21330	2888.43	725091	18727.6	2766.22	6.77013	6.89471	1301.19
2020-10-22	265	789233	26687	2978.24	746471	21380.8	2836.89	7.53669	7.68599	2653.12
2020-10-23	266	810471	21238	3046.88	767805	21333.2	2906.89	7.33884	7.48074	-47.5839
2020-10-24	267	831002	20531	3112.37	788870	21065.8	2975.38	7.08003	7.21285	-267.389
2020-10-25	268	854014	23012	3186.62	810585	21714.5	3045.79	7.12935	7.26326	648.74
2020-10-26	269	873804	19790	3248.34	831658	21073	3113.31	6.76869	6.8907	-641.506
2020-10-27	270	894694	20890	3313.68	852670	21012	3180.1	6.60734	6.72403	-61.0042
2020-10-28	271	917579	22885	3385.9	874306	21636.3	3248.7	6.66	6.77789	624.331
2020-10-29	272	942279	24700	3464.26	896964	22657.6	3320.55	6.82343	6.94589	1021.22
2020-10-30	273	965344	23065	3536.06	919757	22793.4	3392.39	6.71897	6.83781	135.814
2020-10-31	274	989749	24405	3612.22	943088	23330.6	3465.67	6.73192	6.85072	537.209
2020-11-01	275	1011664	21915	3678.78	965947	22858.7	3536.7	6.46328	6.57371	-471.861
2020-11-02	276	1034918	23254	3749.7	988937	22990.5	3607.7	6.37261	6.48006	131.76
2020-11-03	277	1053868	18950	3804.58	1.01058e+06	21643.7	3673.33	5.89211	5.98591	-1346.83
2020-11-04	278	1073886	20018	3862.9	1.03168e+06	21101.8	3736.52	5.64744	5.73456	-541.885
2020-11-05	279	1099063	25177	3939.29	1.05414e+06	22460.2	3804.11	5.90419	5.99778	1358.41
2020-11-06	280	1123201	24138	4011.43	1.07716e+06	23019.5	3873.22	5.94324	6.03756	559.273
2020-11-07	281	1146488	23287	4080.03	1.10027e+06	23108.6	3942.15	5.86193	5.95377	89.1823
2020-11-08	282	1171445	24957	4154.06	1.124e+06	23724.8	4012.79	5.91228	6.00514	616.122
2020-11-09	283	1192017	20572	4212.07	1.14667e+06	22673.8	4079.22	5.55838	5.64184	-1050.92
2020-11-10	284	1213367	21350	4272.42	1.1689e+06	22232.6	4143.62	5.36549	5.44395	-441.279
2020-11-11	285	1233779	20412	4329.05	1.19053e+06	21625.7	4205.43	5.14233	5.21526	-606.853
2020-11-12	286	1256729	22950	4394.16	1.21259e+06	22067.1	4268.34	5.16996	5.24332	441.431
2020-11-13	287	1290199	33470	4495.47	1.23846e+06	25868.1	4344.05	5.95484	6.04736	3800.95
2020-11-14	288	1317500	27301	4574.65	1.26481e+06	26345.7	4420.92	5.95934	6.0516	477.636
2020-11-15	289	1344360	26860	4651.76	1.29133e+06	26517.2	4497.87	5.8955	5.98576	171.424
2020-11-16	290	1369322	24962	4721.8	1.31732e+06	25998.8	4572.51	5.68588	5.77053	-518.384
2020-11-17	291	1390685	21363	4778.99	1.34178e+06	24453.5	4641.34	5.26864	5.34296	-1545.26
2020-11-18	292	1410736	20051	4831.29	1.36476e+06	22986	4704.65	4.8858	4.95128	-1467.5
2020-11-19	293	1430345	19609	4881.72	1.38662e+06	21860.3	4763.68	4.58896	4.64794	-1125.67
2020-11-20	294	1453260	22915	4943.06	1.40884e+06	22211.9	4823.47	4.60496	4.66413	351.554
2020-11-21	295	1473512	20252	4994.96	1.43039e+06	21558.6	4880.63	4.41717	4.47234	-653.297
2020-11-22	296	1493387	19875	5045.23	1.45139e+06	20997.4	4935.5	4.25436	4.30617	-561.198
2020-11-23	297	1512049	18662	5091.07	1.47161e+06	20218.9	4987.36	4.05404	4.10189	-778.466
2020-11-24	298	1527499	15450	5125.84	1.49024e+06	18629.3	5033.52	3.70105	3.7424	-1589.64
2020-11-25	299	1538798	11299	5146.48	1.50643e+06	16185.9	5071.17	3.19174	3.22457	-2443.43
2020-11-26	300	1557011	18213	5190.04	1.52329e+06	16861.6	5110.79	3.29921	3.33367	675.714
2020-11-27	301	1574566	17555	5231.12	1.54038e+06	17092.7	5150.9	3.31839	3.35308	231.143
2020-11-28	302	1589305	14739	5262.6	1.55669e+06	16308.1	5188.13	3.14335	3.1752	-784.572
2020-11-29	303	1605176	15871	5297.61	1.57285e+06	16162.4	5224.63	3.09351	3.12451	-145.714
2020-11-30	304	1617331	12155	5320.17	1.58768e+06	14826.6	5256.47	2.82064	2.84755	-1335.81
2020-12-01	305	1629661	12330	5343.15	1.60167e+06	13994.4	5285.37	2.64777	2.67221	-832.206
2020-12-02	306	1643090	13429	5369.58	1.61548e+06	13805.9	5313.44	2.59831	2.62202	-188.471
2020-12-03	307	1659260	16170	5404.76	1.63007e+06	14594	5343.88	2.73097	2.75642	788.019
2020-12-04	308	1674138	14878	5435.51	1.64476e+06	14688.6	5374.42	2.73306	2.75847	94.6796
2020-12-05	309	1690436	16298	5470.67	1.65999e+06	15225.1	5406.5	2.81607	2.84254	536.453
2020-12-06	310	1705975	15539	5503.15	1.67532e+06	15329.7	5438.72	2.81863	2.84505	104.635
2020-12-07	311	1723246	17271	5540.98	1.69129e+06	15976.8	5472.81	2.91931	2.94706	647.09
2020-12-08	312	1737964	14718	5570.4	1.70685e+06	15557.2	5505.34	2.82584	2.85219	-419.607
2020-12-09	313	1750245	12281	5591.84	1.72131e+06	14465.1	5534.17	2.61379	2.63719	-1092.07
2020-12-10	314	1766823	16578	5626.82	1.73648e+06	15169.4	5565.05	2.72584	2.75066	704.286
2020-12-11	315	1787787	20964	5675.51	1.75359e+06	17101	5601.87	3.05272	3.08203	1931.52
2020-12-12	316	1809459	21672	5726.14	1.77221e+06	18624.6	5643.3	3.30031	3.33319	1523.68
2020-12-13	317	1830960	21501	5775.9	1.79179e+06	19583.4	5687.5	3.44324	3.4782	958.788
2020-12-14	318	1849407	18447	5815.75	1.811e+06	19204.6	5730.25	3.35145	3.38486	-378.808
2020-12-15	319	1869670	20263	5861.03	1.83056e+06	19557.4	5773.84	3.38724	3.42109	352.795
2020-12-16	320	1888120	18450	5900.38	1.84974e+06	19188.3	5816.02	3.29921	3.33161	-369.137
2020-12-17	321	1913281	25161	5960.38	1.87092e+06	21179.2	5864.14	3.61164	3.64877	1990.91
2020-12-18	322	1948664	35383	6051.75	1.89684e+06	25913.8	5926.68	4.3724	4.42241	4734.61
2020-12-19	323	1977171	28507	6121.27	1.92361e+06	26778.2	5991.54	4.46933	4.52091	864.404
2020-12-20	324	2004223	27052	6185.87	1.95048e+06	26869.5	6056.32	4.4366	4.48738	91.2693
2020-12-21	325	2040151	35928	6277.39	1.98037e+06	29889	6130.01	4.87585	4.93479	3019.51
2020-12-22	326	2073515	33364	6360.48	2.01142e+06	31047.3	6206.83	5.00212	5.06334	1158.34
2020-12-23	327	2110318	36803	6453.57	2.04439e+06	32965.9	6289.08	5.24177	5.30763	1918.56
2020-12-24	328	2149555	39237	6553.52	2.07944e+06	35056.3	6377.23	5.4971	5.56809	2090.37
2020-12-25	329	2188591	39036	6652.25	2.11583e+06	36382.8	6468.9	5.62427	5.69773	1326.58
2020-12-26	330	2221316	32725	6731.26	2.15099e+06	35163.6	6556.35	5.36328	5.43093	-1219.28
2020-12-27	331	2256009	34693	6815.74	2.186e+06	35006.7	6642.82	5.26986	5.33537	-156.852
2020-12-28	332	2288349	32340	6892.62	2.22011e+06	34117.8	6726.08	5.07246	5.1338	-888.901
2020-12-29	333	2329734	41385	6996.2	2.25665e+06	36540.2	6816.12	5.36085	5.42785	2422.4
2020-12-30	334	2382869	53135	7134.34	2.29873e+06	42071.8	6922.19	6.07781	6.16017	5531.6
2020-12-31	335	2432892	50023	7262.36	2.34345e+06	44722.2	7035.58	6.35657	6.44507	2650.4
2021-01-01	336	2488784	55892	7407.1	2.39189e+06	48445.5	7159.42	6.76667	6.86475	3723.27
2021-01-02	337	2542069	53285	7543.23	2.44195e+06	50058.6	7287.36	6.86924	6.9695	1613.18
2021-01-03	338	2599793	57724	7691.7	2.49457e+06	52613.8	7422.14	7.08876	7.1942	2555.12
2021-01-04	339	2654783	54990	7831.22	2.54797e+06	53405.8	7558.5	7.06567	7.17015	792.079
2021-01-05	340	2713567	58784	7981.08	2.60317e+06	55198.6	7699.36	7.16924	7.27602	1792.72
2021-01-06	341	2774483	60916	8136.31	2.66027e+06	57104.4	7845.01	7.27907	7.38833	1905.81
2021-01-07	342	2836805	62322	8294.75	2.71912e+06	58843.6	7994.92	7.36012	7.47114	1739.21
2021-01-08	343	2889423	52618	8423.97	2.77589e+06	56768.4	8137.94	6.97577	7.07667	-2075.19
2021-01-09	344	2957476	68053	8597.31	2.83642e+06	60529.9	8291.06	7.30062	7.40945	3761.54
2021-01-10	345	3017413	59937	8746.12	2.89675e+06	60332.3	8442.75	7.14605	7.25061	-197.642
2021-01-11	346	3072353	54940	8879.63	2.95528e+06	58534.9	8588.38	6.81559	6.91172	-1797.43
2021-01-12	347	3118522	46169	8987.1	3.0097e+06	54412.9	8721.28	6.23909	6.32159	-4121.95
2021-01-13	348	3164055	45533	9092.11	3.06115e+06	51452.9	8844.89	5.81725	5.89041	-2959.97
2021-01-14	349	3211580	47525	9202.23	3.11129e+06	50143.6	8964.01	5.59388	5.66228	-1309.31
2021-01-15	350	3260262	48682	9315.03	3.16095e+06	49656.4	9081.02	5.46816	5.53388	-487.208
2021-01-16	351	3316023	55761	9447.36	3.21264e+06	51691.3	9203.13	5.61671	5.68527	2034.86
2021-01-17	352	3357365	41342	9537.97	3.26088e+06	48241.5	9314.74	5.17905	5.23885	-3449.76
2021-01-18	353	3395963	38598	9620.29	3.30591e+06	45027	9416.59	4.78167	4.83403	-3214.51
2021-01-19	354	3433498	37535	9699.15	3.34844e+06	42529.7	9510.78	4.47173	4.51862	-2497.34
2021-01-20	355	3466853	33355	9765.78	3.38791e+06	39471.4	9595.78	4.11342	4.15437	-3058.22
2021-01-21	356	3505758	38905	9847.63	3.42719e+06	39282.6	9679.73	4.05824	4.09824	-188.817
2021-01-22	357	3543650	37892	9926.19	3.46601e+06	38819.1	9761.88	3.9766	4.01526	-463.544
2021-01-23	358	3583911	40261	10010.9	3.50531e+06	39299.7	9844.9	3.99189	4.0307	480.637
2021-01-24	359	3617463	33552	10076.5	3.5427e+06	37383.8	9922.1	3.76773	3.80309	-1915.91
2021-01-25	360	3647467	30004	10131.9	3.57762e+06	34923.9	9992.02	3.49518	3.52657	-2459.94
2021-01-26	361	3669662	22195	10165.3	3.6083e+06	30680.9	10049.8	3.0529	3.07837	-4242.96
2021-01-27	362	3689750	20088	10192.7	3.63545e+06	27149.9	10097.4	2.6888	2.70984	-3530.97
2021-01-28	363	3715058	25308	10234.3	3.66199e+06	26536	10143	2.61617	2.63635	-613.982
2021-01-29	364	3743738	28680	10285	3.68924e+06	27250.6	10190.4	2.67416	2.69496	714.679
2021-01-30	365	3772817	29079	10336.5	3.7171e+06	27860.1	10239.1	2.72096	2.74225	609.452
2021-01-31	366	3796092	23275	10371.8	3.74343e+06	26331.7	10283.3	2.56062	2.58005	-1528.37
2021-02-01	367	3817180	21088	10401	3.76801e+06	24583.8	10322.6	2.38156	2.399	-1747.91
2021-02-02	368	3835787	18607	10423.3	3.7906e+06	22591.5	10356.2	2.18146	2.1968	-1992.27
2021-02-03	369	3852627	16840	10440.7	3.81128e+06	20674.4	10384.3	1.99092	2.00437	-1917.18
2021-02-04	370	3871829	19202	10464.4	3.83146e+06	20183.6	10411	1.93867	1.95161	-490.788
2021-02-05	371	3892463	20634	10491.8	3.8518e+06	20333.7	10438	1.94806	1.96105	150.141
2021-02-06	372	3911577	19114	10515	3.87172e+06	19927.1	10463.6	1.90442	1.91699	-406.573
2021-02-07	373	3929839	18262	10535.8	3.89109e+06	19372.1	10487.7	1.84713	1.85915	-555.048
2021-02-08	374	3945684	15845	10550	3.90929e+06	18196.4	10508.4	1.7316	1.74257	-1175.7
2021-02-09	375	3959788	14104	10559.4	3.92612e+06	16832.3	10525.4	1.5992	1.60902	-1364.13
2021-02-10	376	3972152	12364	10564.2	3.94147e+06	15342.8	10538.4	1.4559	1.46455	-1489.42
2021-02-11	377	3985165	13013	10570.7	3.95603e+06	14566.2	10549.2	1.3808	1.38884	-776.614
2021-02-12	378	3998659	13494	10578.5	3.97024e+06	14208.8	10558.9	1.34567	1.35343	-357.41
2021-02-13	379	4013803	15144	10590.5	3.98476e+06	14520.5	10569.5	1.37382	1.38178	311.727
2021-02-14	380	4027110	13307	10597.7	3.99888e+06	14116	10578.9	1.33436	1.342	-404.515
2021-02-15	381	4038082	10972	10598.6	4.01195e+06	13068	10585.4	1.23453	1.24142	-1048.01
2021-02-16	382	4047847	9765	10596.5	4.02391e+06	11967	10589.1	1.13012	1.13626	-1101.01
2021-02-17	383	4058472	10625	10596.5	4.03543e+06	11519.7	10591.6	1.08762	1.09346	-447.338
2021-02-18	384	4071189	12717	10602.1	4.04735e+06	11918.8	10595.1	1.12494	1.13101	399.108
2021-02-19	385	4083246	12057	10605.8	4.05932e+06	11964.9	10598.7	1.1289	1.13499	46.072
2021-02-20	386	4095273	12027	10609.5	4.0713e+06	11985.6	10602.3	1.13047	1.13655	20.7147
2021-02-21	387	4105679	10406	10609	4.08276e+06	11459	10604.5	1.08058	1.08631	-526.524
2021-02-22	388	4115513	9834	10607	4.09368e+06	10917.4	10605.3	1.02942	1.0348	-541.682
2021-02-23	389	4126154	10641	10607.1	4.1045e+06	10825.2	10605.9	1.02068	1.02599	-92.1216
2021-02-24	390	4134643	8489	10601.6	4.11455e+06	10046.5	10604.5	0.947381	0.952205	-778.748
2021-02-25	391	4144581	9938	10600	4.12456e+06	10010.3	10603	0.944105	0.948897	-36.1651
2021-02-26	392	4154566	9985	10598.4	4.13456e+06	10001.9	10601.4	0.943445	0.948221	-8.44343
2021-02-27	393	4163089	8523	10593.1	4.14407e+06	9508.92	10598.7	0.897181	0.901659	-492.962
2021-02-28	394	4170523	7434	10585.1	4.15289e+06	8817.28	10594.1	0.832279	0.836355	-691.642
The omega of EMA			0.333333
Mean values, STDs, and CVs (Feb 1 - June 30, 2020)
Mean			1877.78	1102.31		1920.33	1106.51	3.26187	3.61617
Standard Deviation			1788.77	909.321		1743.89	905.939	3.18711	3.6485
Coefficent of Variation % (=STDev/Mean)			0.952598	0.824927		0.908118	0.818739	0.97708	1.00894
Maximum						5006.81	2126.72	11.6924	13.7497
Minimum						0.0241711	0.469173	0.0478086	0.0518421
Number of recording days			151
Mean values, STDs, and CVs (Feb 1, 2020 - Feb 28, 2021)
Mean			10585.1	3324.68		10648.4	3304.45	3.17674	3.33606
Standard Deviation			14056.7	3195.63		13893.1	3158.43	2.70358	2.94019
Coefficent of Variation % (=STDev/Mean)			1.32797	0.961184		1.30471	0.955811	0.851055	0.881335
Maximum						60529.9	10605.9	11.6924	13.7497
Minimum						0.0241711	0.469173	0.0478086	0.0518421
Number of recording days			394

## Sheet: Eviews-Matlab estimators
UK - COVID-19 (ESTIMATED DATA FROM THE MOST PREFERRED REGRESSION FUNCTION)
Date	No. of days	Cumulative	Daily	AY = Y/t	Exponential Moving Average (EMA) of			Estimations based on EMA				BAYESIAN, POLICY TARGET W/OUT A TREND (… - 30 June 2020)					BAYESIAN, POLICY TARGET W/ A TREND (… - 30 June 2020)
	t	Y(t)	MY = I(t)		Cumulative	Daily	AY = Y/t	Point Elasticity	Arc Elasticity	I(t+1)-I(t)			B (Et>1)	Et<=1	sum			B (Et>1)	Et<=1	sum
					Y(t)	MY = I(t)
												A (I(t+1)<=1000)	0	0	0		A (I(t+1)-I(t)<=0, I(t+1)<=1000)	0	0	0
2020-02-01	1	-4390.68	-4390.68	-4390.68								NonA	67	0	67		NonA	67	0	67
2020-02-02	2	-4302.98	87.704	-2151.49								sum	67	0	67		sum	67	0	67
2020-02-03	3	-4160.26	142.72	-1386.75
2020-02-04	4	-3956.56	203.701	-989.139								P(A)		0			P(A)		0
2020-02-05	5	-3686.13	270.423	-737.226	-4099.32	-737.226	-1931.06	0.381774				P(B)		1			P(B)		1
2020-02-06	6	-3343.46	342.668	-557.244	-3847.37	-377.262	-1473.12	0.256097	-0.348758	359.965		P(B|A)		#DIV/0!			P(B|A)		#DIV/0!
2020-02-07	7	-2923.25	420.219	-417.606	-3539.33	-111.435	-1121.28	0.0993816	-0.542128	265.827
2020-02-08	8	-2420.38	502.866	-302.547	-3166.34	93.332	-848.37	-0.110013	-0.834329	204.767		P(A|B)		#DIV/0!			P(A|B)		#DIV/0!
2020-02-09	9	-1829.98	590.4	-203.331	-2720.89	259.021	-633.357	-0.408966	-1.2863	165.689		P(A|B)		0			P(A|B)		0
2020-02-10	10	-1147.36	682.619	-114.736	-2196.38	400.221	-460.483	-0.869132	-2.02667	141.199
2020-02-11	11	-368.037	779.323	-33.4579	-1586.93	526.588	-318.142	-1.6552	-3.38286	126.367
2020-02-12	12	512.279	880.316	42.6899	-887.195	644.497	-197.864	-3.25727	-6.5049	117.909			B (Et<=1)	Et>1	sum			B (Et<=1)	Et>1	sum
2020-02-13	13	1497.68	985.406	115.207	-92.2352	758.134	-93.5075	-8.10773	-20.2914	113.636
2020-02-14	14	2592.09	1094.41	185.149	802.54	870.225	-0.621841	-1399.43	34.0121	112.091		A (I(t+1)<=1000)	0	0	0		A (I(t+1)-I(t)<=0, I(t+1)<=1000)	0	0	0
2020-02-15	15	3799.22	1207.13	253.282	1801.44	982.527	84.0126	11.695	11.1245	112.303		NonA	0	67	67		NonA	0	67	67
2020-02-16	16	5122.63	1323.41	320.164	2908.5	1096.15	162.73	6.73603	7.28652	113.626		sum	0	67	67		sum	0	67	67
2020-02-17	17	6565.68	1443.05	386.216	4127.56	1211.79	237.225	5.10816	5.71754	115.632
2020-02-18	18	8131.57	1565.89	451.754	5462.23	1329.82	308.735	4.30732	4.87117	118.035		P(A)		0			P(A)		0
2020-02-19	19	9823.34	1691.76	517.018	6915.93	1450.47	378.162	3.83557	4.34531	120.648		P(B)		0			P(B)		0
2020-02-20	20	11643.8	1820.5	582.192	8491.9	1573.81	446.172	3.52737	3.98906	123.345		P(B|A)		#DIV/0!			P(B|A)		#DIV/0!
2020-02-21	21	13595.8	1951.95	647.419	10193.2	1699.86	513.254	3.31192	3.73309	126.046
2020-02-22	22	15681.7	2085.95	712.806	12022.7	1828.56	579.772	3.15392	3.54112	128.697		P(A|B)		#DIV/0!			P(A|B)		#DIV/0!
2020-02-23	23	17904.1	2222.35	778.439	13983.2	1959.82	645.994	3.0338	3.39233	131.263		P(A|B)		#DIV/0!			P(A|B)		#DIV/0!
2020-02-24	24	20265.1	2360.99	844.378	16077.1	2093.54	712.122	2.93987	3.27397	133.725
2020-02-25	25	22766.8	2501.75	910.673	18307	2229.61	778.306	2.8647	3.17777	136.068
2020-02-26	26	25411.3	2644.47	977.358	20675.1	2367.9	844.656	2.80339	3.09815	138.286			B (Et<= 0.5)	Et>0.5	sum			B (Et<=0.5)	Et>0.5	sum
2020-02-27	27	28200.3	2789.02	1044.46	23183.5	2508.27	911.256	2.75254	3.03122	140.374
2020-02-28	28	31135.6	2935.27	1111.99	25834.2	2650.61	978.166	2.70977	2.97419	142.333		A (I(t+1)<=1000)	0	0	0		A (I(t+1)-I(t)<=0, I(t+1)<=1000)	0	0	0
2020-02-29	29	34218.7	3083.09	1179.95	28629	2794.77	1045.43	2.67332	2.925	144.162		NonA	0	67	67		NonA	0	67	67
2020-03-01	30	37451	3232.36	1248.37	31569.7	2940.63	1113.08	2.6419	2.88211	145.863		sum	0	67	67		sum	0	67	67
2020-03-02	31	40834	3382.95	1317.23	34657.8	3088.07	1181.13	2.61451	2.84434	147.439
2020-03-03	32	44368.7	3534.75	1386.52	37894.8	3236.96	1249.59	2.59042	2.81078	148.892		P(A)		0			P(A)		0
2020-03-04	33	48056.4	3687.64	1456.25	41282	3387.19	1318.48	2.56901	2.78071	150.227		P(B)		0			P(B)		0
2020-03-05	34	51897.9	3841.52	1526.41	44820.6	3538.63	1387.79	2.54984	2.75356	151.445		P(B|A)		#DIV/0!			P(B|A)		#DIV/0!
2020-03-06	35	55894.2	3996.29	1596.98	48511.8	3691.19	1457.52	2.53251	2.72887	152.553
2020-03-07	36	60046	4151.84	1667.95	52356.5	3844.74	1527.66	2.51675	2.70627	153.552		P(A|B)		#DIV/0!			P(A|B)		#DIV/0!
2020-03-08	37	64354.1	4308.08	1739.3	56355.7	3999.18	1598.21	2.50229	2.68544	154.446		P(A|B)		#DIV/0!			P(A|B)		#DIV/0!
2020-03-09	38	68819	4464.9	1811.03	60510.2	4154.42	1669.15	2.48895	2.66615	155.241
2020-03-10	39	73441.2	4622.24	1883.11	64820.5	4310.36	1740.47	2.47655	2.64818	155.938
2020-03-11	40	78221.2	4779.99	1955.53	69287.4	4466.91	1812.16	2.46497	2.63136	156.544			B (Et<= 0.)3	Et>0.3	sum			B (Et<=0.3)	Et>0.3	sum
2020-03-12	41	83159.3	4938.09	2028.28	73911.4	4623.97	1884.2	2.45408	2.61553	157.06
2020-03-13	42	88255.8	5096.44	2101.33	78692.9	4781.46	1956.57	2.44379	2.60059	157.492		A (I(t+1)<=1000)	0	0	0		A (I(t+1)-I(t)<=0, I(t+1)<=1000)	0	0	0
2020-03-14	43	93510.8	5254.99	2174.67	83632.2	4939.3	2029.27	2.43403	2.58642	157.843		NonA	0	67	67		NonA	0	67	67
2020-03-15	44	98924.4	5413.66	2248.28	88729.6	5097.42	2102.28	2.42472	2.57294	158.118		sum	0	67	67		sum	0	67	67
2020-03-16	45	104497	5572.38	2322.15	93985.3	5255.74	2175.57	2.4158	2.56006	158.32
2020-03-17	46	110228	5731.1	2396.26	99399.5	5414.19	2249.13	2.40724	2.54773	158.452		P(A)		0			P(A)		0
2020-03-18	47	116118	5889.75	2470.59	104972	5572.71	2322.95	2.39898	2.53588	158.52		P(B)		0			P(B)		0
2020-03-19	48	122166	6048.29	2545.12	110703	5731.24	2397.01	2.391	2.52447	158.527		P(B|A)		#DIV/0!			P(B|A)		#DIV/0!
2020-03-20	49	128373	6206.67	2619.85	116593	5889.72	2471.29	2.38326	2.51347	158.477
2020-03-21	50	134737	6364.84	2694.75	122641	6048.09	2545.78	2.37574	2.50282	158.374		P(A|B)		#DIV/0!			P(A|B)		#DIV/0!
2020-03-22	51	141260	6522.75	2769.81	128848	6206.31	2620.45	2.36841	2.49251	158.221		P(A|B)		#DIV/0!			P(A|B)		#DIV/0!
2020-03-23	52	147941	6680.38	2845.01	135212	6364.33	2695.31	2.36127	2.4825	158.024
2020-03-24	53	154778	6837.69	2920.34	141734	6522.12	2770.32	2.35429	2.47277	157.786
2020-03-25	54	161773	6994.65	2995.79	148414	6679.63	2845.48	2.34746	2.4633	157.51
2020-03-26	55	168924	7151.23	3071.35	155250	6836.83	2920.77	2.34077	2.45407	157.201
2020-03-27	56	176232	7307.42	3146.99	162244	6993.69	2996.18	2.33421	2.44508	156.863
2020-03-28	57	183695	7463.19	3222.72	169394	7150.19	3071.69	2.32777	2.4363	156.499		BAYESIAN, POLICY TARGET W/OUT A TREND (… - 28 Feb 2021)					BAYESIAN, POLICY TARGET W/ A TREND (… - 28 Feb 2021)
2020-03-29	58	191313	7618.53	3298.51	176701	7306.31	3147.29	2.32146	2.42773	156.114			B (Et>1)	Et<=1	sum			B (Et>1)	Et<=1	sum
2020-03-30	59	199087	7773.44	3374.35	184163	7462.02	3222.98	2.31525	2.41935	155.712
2020-03-31	60	207015	7927.91	3450.24	191780	7617.31	3298.73	2.30916	2.41117	155.296		A (I(t+1)<=10000)	0	0	0		A (I(t+1)-I(t)<=0, I(t+1)<=10000)	0	0	0
2020-04-01	61	215097	8081.93	3526.17	199552	7772.18	3374.55	2.30318	2.40316	154.871		NonA	51	0	51		NonA	51	0	51
2020-04-02	62	223332	8235.5	3602.13	207479	7926.62	3450.41	2.2973	2.39533	154.44		sum	51	0	51		sum	51	0	51
2020-04-03	63	231721	8388.65	3678.11	215559	8080.63	3526.31	2.29153	2.38768	154.008
2020-04-04	64	240262	8541.37	3754.1	223794	8234.21	3602.24	2.28586	2.38019	153.578		P(A)		0			P(A)		0
2020-04-05	65	248956	8693.67	3830.09	232181	8387.36	3678.19	2.2803	2.37287	153.154		P(B)		1			P(B)		1
2020-04-06	66	257801	8845.59	3906.08	240721	8540.1	3754.15	2.27484	2.36572	152.741		P(B|A)		#DIV/0!			P(B|A)		#DIV/0!
2020-04-07	67	266798	8997.13	3982.07	249414	8692.45	3830.12	2.2695	2.35873	152.342
2020-04-08	68	275947	9148.33	4058.04	258258	8844.41	3906.1	2.26426	2.3519	151.961		P(A|B)		#DIV/0!			P(A|B)		#DIV/0!
2020-04-09	69	285246	9299.22	4134	267254	8996.01	3982.06	2.25913	2.34524	151.603		P(A|B)		0			P(A|B)		0
2020-04-10	70	294696	9449.82	4209.94	276401	9147.28	4058.02	2.25412	2.33875	151.27
2020-04-11	71	304296	9600.18	4285.86	285700	9298.25	4133.97	2.24923	2.33242	150.968
2020-04-12	72	314046	9750.35	4361.76	295148	9448.95	4209.9	2.24446	2.32625	150.7			B (Et<=1)	Et>1	sum			B (Et<=1)	Et>1	sum
2020-04-13	73	323947	9900.36	4437.63	304748	9599.42	4285.81	2.23982	2.32026	150.47
2020-04-14	74	333997	10050.3	4513.47	314498	9749.7	4361.7	2.2353	2.31444	150.282		A (I(t+1)<=10000)	0	0	0		A (I(t+1)-I(t)<=0, I(t+1)<=10000)	0	0	0
2020-04-15	75	344197	10200.1	4589.29	324397	9899.84	4437.56	2.23092	2.30879	150.139		NonA	0	51	51		NonA	0	51	51
2020-04-16	76	354547	10350	4665.09	334447	10049.9	4513.41	2.22667	2.30332	150.047		sum	0	51	51		sum	0	51	51
2020-04-17	77	365047	10499.9	4740.87	344647	10199.9	4589.23	2.22257	2.29804	150.009
2020-04-18	78	375697	10650	4816.63	354997	10349.9	4665.03	2.21862	2.29293	150.028		P(A)		0			P(A)		0
2020-04-19	79	386497	10800.3	4892.37	365497	10500	4740.81	2.21482	2.28802	150.11		P(B)		0			P(B)		0
2020-04-20	80	397448	10950.8	4968.1	376147	10650.3	4816.57	2.21118	2.2833	150.257		P(B|A)		#DIV/0!			P(B|A)		#DIV/0!
2020-04-21	81	408550	11101.7	5043.82	386948	10800.8	4892.32	2.2077	2.27877	150.473
2020-04-22	82	419803	11253.1	5119.55	397900	10951.5	4968.06	2.20439	2.27445	150.764		P(A|B)		#DIV/0!			P(A|B)		#DIV/0!
2020-04-23	83	431208	11404.9	5195.27	409002	11102.7	5043.8	2.20125	2.27034	151.132		P(A|B)		#DIV/0!			P(A|B)		#DIV/0!
2020-04-24	84	442765	11557.4	5271.01	420257	11254.2	5119.54	2.19829	2.26643	151.581
2020-04-25	85	454476	11710.6	5346.77	431663	11406.4	5195.28	2.19552	2.26274	152.117
2020-04-26	86	466340	11864.6	5422.56	443222	11559.1	5271.04	2.19294	2.25927	152.741			B (Et<= 0.5)	Et>0.5	sum			B (Et<=0.5)	Et>0.5	sum
2020-04-27	87	478360	12019.5	5498.39	454935	11712.6	5346.82	2.19056	2.25603	153.46
2020-04-28	88	490535	12175.4	5574.26	466801	11866.8	5422.64	2.18839	2.25303	154.275		A (I(t+1)<=10000)	0	0	0		A (I(t+1)-I(t)<=0, I(t+1)<=10000)	0	0	0
2020-04-29	89	502868	12332.4	5650.2	478824	12022	5498.49	2.18642	2.25026	155.192		NonA	0	51	51		NonA	0	51	51
2020-04-30	90	515358	12490.7	5726.2	491002	12178.2	5574.39	2.18467	2.24773	156.215		sum	0	51	51		sum	0	51	51
2020-05-01	91	528009	12650.3	5802.29	503337	12335.6	5650.36	2.18315	2.24545	157.347
2020-05-02	92	540820	12811.4	5878.48	515832	12494.2	5726.4	2.18186	2.24343	158.592		P(A)		0			P(A)		0
2020-05-03	93	553794	12974	5954.77	528486	12654.1	5802.52	2.1808	2.24167	159.954		P(B)		0			P(B)		0
2020-05-04	94	566932	13138.4	6031.2	541301	12815.6	5878.75	2.17998	2.24018	161.437		P(B|A)		#DIV/0!			P(B|A)		#DIV/0!
2020-05-05	95	580237	13304.7	6107.76	554280	12978.6	5955.08	2.17942	2.23896	163.046
2020-05-06	96	593710	13473	6184.48	567423	13143.4	6031.55	2.17911	2.23802	164.784		P(A|B)		#DIV/0!			P(A|B)		#DIV/0!
2020-05-07	97	607353	13643.4	6261.38	580733	13310.1	6108.16	2.17906	2.23736	166.655		P(A|B)		#DIV/0!			P(A|B)		#DIV/0!
2020-05-08	98	621169	13816	6338.46	594212	13478.7	6184.93	2.17928	2.237	168.662
2020-05-09	99	635161	13991.2	6415.76	607862	13649.5	6261.87	2.17978	2.23693	170.811
2020-05-10	100	649329	14168.8	6493.29	621684	13822.6	6339.01	2.18057	2.23717	173.105			B (Et<= 0.3)	Et>0.3	sum			B (Et<=0.3)	Et>0.3	sum
2020-05-11	101	663679	14349.3	6571.08	635682	13998.2	6416.37	2.18164	2.23772	175.548
2020-05-12	102	678211	14532.6	6649.13	649859	14176.3	6493.96	2.183	2.23859	178.144		A (I(t+1)<=5000)					A (I(t+1)-I(t)<=0, I(t+1)<=10000)
2020-05-13	103	692930	14719	6727.48	664216	14357.2	6571.8	2.18467	2.23977	180.896		NonA					NonA
2020-05-14	104	707839	14908.6	6806.14	678757	14541	6649.91	2.18665	2.24129	183.809		sum					sum
2020-05-15	105	722941	15101.7	6885.15	693485	14727.9	6728.32	2.18894	2.24314	186.887
2020-05-16	106	738239	15298.3	6964.52	708403	14918.1	6807.06	2.19156	2.24534	190.134		P(A)					P(A)
2020-05-17	107	753738	15498.7	7044.28	723515	15111.6	6886.13	2.1945	2.24788	193.553		P(B)					P(B)
2020-05-18	108	769441	15703.1	7124.45	738823	15308.8	6965.57	2.19777	2.25077	197.15		P(B|A)					P(B|A)
2020-05-19	109	785352	15911.5	7205.07	754333	15509.7	7045.4	2.20139	2.25402	200.926
2020-05-20	110	801477	16124.3	7286.15	770048	15714.6	7125.65	2.20535	2.25763	204.887		P(A|B)					P(A|B)
2020-05-21	111	817818	16341.7	7367.73	785971	15923.6	7206.35	2.20966	2.26162	209.037		P(A|B)					P(A|B)
2020-05-22	112	834382	16563.7	7449.84	802108	16137	7287.51	2.21433	2.26597	213.379
2020-05-23	113	851173	16790.7	7532.5	818463	16354.9	7369.17	2.21937	2.27071	217.918
2020-05-24	114	868196	17022.9	7615.75	835041	16577.6	7451.37	2.22477	2.27584	222.657
2020-05-25	115	885456	17260.4	7699.62	851846	16805.2	7534.12	2.23054	2.28135	227.601
2020-05-26	116	902959	17503.4	7784.13	868884	17037.9	7617.46	2.23669	2.28726	232.752
2020-05-27	117	920712	17752.3	7869.33	886160	17276	7701.41	2.24323	2.29357	238.116
2020-05-28	118	938719	18007.1	7955.24	903679	17519.7	7786.02	2.25015	2.30028	243.697
2020-05-29	119	956987	18268.2	8041.91	921449	17769.2	7871.32	2.25746	2.3074	249.497
2020-05-30	120	975523	18535.8	8129.36	939473	18024.7	7957.33	2.26517	2.31494	255.522
2020-05-31	121	994333	18810.1	8217.63	957760	18286.5	8044.1	2.27328	2.32288	261.775
2020-06-01	122	1.01342e+06	19091.3	8306.76	976315	18554.8	8131.65	2.2818	2.33125	268.259
2020-06-02	123	1.0328e+06	19379.7	8396.78	995144	18829.8	8220.03	2.29072	2.34004	274.98
2020-06-03	124	1.05248e+06	19675.6	8487.74	1.01426e+06	19111.7	8309.26	2.30005	2.34925	281.941
2020-06-04	125	1.07246e+06	19979.1	8579.67	1.03366e+06	19400.8	8399.4	2.30979	2.35889	289.146
2020-06-05	126	1.09275e+06	20290.6	8672.61	1.05335e+06	19697.4	8490.47	2.31995	2.36897	296.599
2020-06-06	127	1.11336e+06	20610.4	8766.61	1.07336e+06	20001.7	8582.52	2.33052	2.37947	304.303
2020-06-07	128	1.1343e+06	20938.5	8861.7	1.09367e+06	20314	8675.58	2.34152	2.39041	312.264
2020-06-08	129	1.15557e+06	21275.5	8957.94	1.1143e+06	20634.5	8769.7	2.35293	2.40178	320.484
2020-06-09	130	1.1772e+06	21621.4	9055.35	1.13527e+06	20963.5	8864.91	2.36477	2.41359	328.968
2020-06-10	131	1.19917e+06	21976.6	9153.98	1.15657e+06	21301.2	8961.27	2.37703	2.42583	337.72
2020-06-11	132	1.22151e+06	22341.4	9253.89	1.17822e+06	21647.9	9058.81	2.38971	2.43851	346.743
2020-06-12	133	1.24423e+06	22716.1	9355.11	1.20022e+06	22004	9157.57	2.40282	2.45163	356.042
2020-06-13	134	1.26733e+06	23100.8	9457.69	1.22259e+06	22369.6	9257.61	2.41635	2.46519	365.621
2020-06-14	135	1.29083e+06	23496	9561.67	1.24534e+06	22745.1	9358.97	2.4303	2.47918	375.483
2020-06-15	136	1.31473e+06	23902	9667.12	1.26847e+06	23130.7	9461.68	2.44467	2.4936	385.633
2020-06-16	137	1.33905e+06	24318.9	9774.06	1.29199e+06	23526.8	9565.81	2.45947	2.50846	396.074
2020-06-17	138	1.36379e+06	24747.2	9882.57	1.31593e+06	23933.6	9671.4	2.47468	2.52375	406.811
2020-06-18	139	1.38898e+06	25187.1	9992.67	1.34028e+06	24351.4	9778.49	2.49031	2.53947	417.847
2020-06-19	140	1.41462e+06	25639	10104.4	1.36506e+06	24780.6	9887.13	2.50635	2.55561	429.186
2020-06-20	141	1.44072e+06	26103.1	10217.9	1.39028e+06	25221.5	9997.39	2.5228	2.57218	440.833
2020-06-21	142	1.4673e+06	26579.8	10333.1	1.41595e+06	25674.2	10109.3	2.53967	2.58917	452.791
2020-06-22	143	1.49437e+06	27069.4	10450.2	1.44209e+06	26139.3	10222.9	2.55693	2.60657	465.064
2020-06-23	144	1.52194e+06	27572.3	10569.1	1.46871e+06	26617	10338.3	2.5746	2.62438	477.657
2020-06-24	145	1.55003e+06	28088.7	10689.9	1.49582e+06	27107.5	10455.5	2.59266	2.6426	490.573
2020-06-25	146	1.57865e+06	28619	10812.7	1.52343e+06	27611.4	10574.6	2.61111	2.66123	503.815
2020-06-26	147	1.60782e+06	29163.5	10937.5	1.55156e+06	28128.7	10695.5	2.62995	2.68025	517.389
2020-06-27	148	1.63754e+06	29722.6	11064.5	1.58022e+06	28660	10818.5	2.64917	2.69965	531.298
2020-06-28	149	1.66784e+06	30296.7	11193.5	1.60942e+06	29205.6	10943.5	2.66876	2.71945	545.546
2020-06-29	150	1.69872e+06	30886	11324.8	1.63919e+06	29765.7	11070.6	2.68871	2.73961	560.137
2020-06-30	151	1.73021e+06	31490.9	11458.4	1.66953e+06	30340.8	11199.9	2.70903	2.76015	575.074
2020-07-01	152	1.76232e+06	32111.9	11594.2	1.70046e+06	30931.2	11331.3	2.7297	2.78106	590.363
2020-07-02	153	1.79507e+06	32749.2	11732.5	1.732e+06	31537.2	11465.1	2.75072	2.80231	606.006
2020-07-03	154	1.82848e+06	33403.2	11873.2	1.76416e+06	32159.2	11601.1	2.77208	2.82392	622.009
2020-07-04	155	1.86255e+06	34074.3	12016.5	1.79696e+06	32797.6	11739.6	2.79376	2.84586	638.374
2020-07-05	156	1.89731e+06	34762.9	12162.3	1.83041e+06	33452.7	11880.5	2.81577	2.86814	655.106
2020-07-06	157	1.93278e+06	35469.3	12310.7	1.86453e+06	34124.9	12023.9	2.83809	2.89073	672.208
2020-07-07	158	1.96898e+06	36193.9	12461.9	1.89935e+06	34814.6	12169.9	2.86071	2.91364	689.685
2020-07-08	159	2.00591e+06	36937.2	12615.8	1.93487e+06	35522.1	12318.5	2.88363	2.93684	707.541
2020-07-09	160	2.04361e+06	37699.4	12772.6	1.97112e+06	36247.9	12469.9	2.90683	2.96034	725.779
2020-07-10	161	2.08209e+06	38481.1	12932.3	2.00811e+06	36992.3	12624	2.93031	2.98413	744.404
2020-07-11	162	2.12138e+06	39282.5	13094.9	2.04587e+06	37755.7	12781	2.95405	3.00818	763.419
2020-07-12	163	2.16148e+06	40104.2	13260.6	2.0844e+06	38538.5	12940.9	2.97805	3.03249	782.829
2020-07-13	164	2.20243e+06	40946.4	13429.4	2.12375e+06	39341.2	13103.7	3.00229	3.05706	802.637
2020-07-14	165	2.24424e+06	41809.7	13601.4	2.16391e+06	40164	13269.6	3.02676	3.08186	822.847
2020-07-15	166	2.28693e+06	42694.4	13776.7	2.20492e+06	41007.5	13438.7	3.05146	3.10689	843.464
2020-07-16	167	2.33053e+06	43600.9	13955.3	2.24679e+06	41872	13610.9	3.07636	3.13214	864.491
2020-07-17	168	2.37506e+06	44529.8	14137.3	2.28955e+06	42757.9	13786.3	3.10147	3.15759	885.932
2020-07-18	169	2.42054e+06	45481.3	14322.7	2.33321e+06	43665.7	13965.1	3.12676	3.18324	907.792
2020-07-19	170	2.467e+06	46455.9	14511.8	2.37781e+06	44595.8	14147.3	3.15223	3.20906	930.073
2020-07-20	171	2.51445e+06	47454.1	14704.4	2.42336e+06	45548.5	14333	3.17787	3.23506	952.781
2020-07-21	172	2.56293e+06	48476.3	14900.8	2.46988e+06	46524.5	14522.3	3.20366	3.26121	975.919
2020-07-22	173	2.61245e+06	49522.9	15100.9	2.51741e+06	47523.9	14715.1	3.22959	3.28751	999.491
2020-07-23	174	2.66305e+06	50594.5	15304.9	2.56595e+06	48547.4	14911.7	3.25566	3.31394	1023.5
2020-07-24	175	2.71474e+06	51691.3	15512.8	2.61555e+06	49595.4	15112.1	3.28184	3.3405	1047.95
2020-07-25	176	2.76755e+06	52814	15724.7	2.66622e+06	50668.3	15316.3	3.30813	3.36716	1072.85
2020-07-26	177	2.82152e+06	53962.8	15940.8	2.71798e+06	51766.4	15524.5	3.33451	3.39392	1098.2
2020-07-27	178	2.87665e+06	55138.4	16161	2.77087e+06	52890.4	15736.6	3.36098	3.42077	1124
2020-07-28	179	2.933e+06	56341.2	16385.4	2.82491e+06	54040.7	15952.9	3.38752	3.44769	1150.26
2020-07-29	180	2.99057e+06	57571.6	16614.3	2.88013e+06	55217.7	16173.4	3.41411	3.47467	1176.98
2020-07-30	181	3.0494e+06	58830.2	16847.5	2.93655e+06	56421.9	16398.1	3.44076	3.5017	1204.17
2020-07-31	182	3.10951e+06	60117.3	17085.2	2.99421e+06	57653.7	16627.1	3.46745	3.52877	1231.82
2020-08-01	183	3.17095e+06	61433.5	17327.6	3.05312e+06	58913.6	16860.6	3.49416	3.55586	1259.95
2020-08-02	184	3.23373e+06	62779.3	17574.6	3.11332e+06	60202.2	17098.6	3.52088	3.58297	1288.56
2020-08-03	185	3.29788e+06	64155.1	17826.4	3.17484e+06	61519.8	17341.2	3.54761	3.61009	1317.65
2020-08-04	186	3.36344e+06	65561.5	18083	3.23771e+06	62867.1	17588.5	3.57433	3.63719	1347.22
2020-08-05	187	3.43044e+06	66998.9	18344.6	3.30195e+06	64244.4	17840.5	3.60103	3.66428	1377.29
2020-08-06	188	3.49891e+06	68467.9	18611.2	3.36761e+06	65652.2	18097.4	3.62771	3.69133	1407.85
2020-08-07	189	3.56888e+06	69968.9	18883	3.4347e+06	67091.1	18359.3	3.65434	3.71835	1438.9
2020-08-08	190	3.64038e+06	71502.5	19159.9	3.50326e+06	68561.6	18626.1	3.68093	3.74531	1470.46
2020-08-09	191	3.71345e+06	73069.1	19442.2	3.57332e+06	70064.1	18898.2	3.70746	3.77222	1502.52
2020-08-10	192	3.78812e+06	74669.3	19729.8	3.64492e+06	71599.2	19175.4	3.73391	3.79905	1535.09
2020-08-11	193	3.86442e+06	76303.7	20022.9	3.71809e+06	73167.3	19457.9	3.76029	3.8258	1568.17
2020-08-12	194	3.9424e+06	77972.7	20321.6	3.79286e+06	74769.1	19745.8	3.78658	3.85246	1601.78
2020-08-13	195	4.02207e+06	79676.8	20626	3.86926e+06	76405	20039.2	3.81278	3.87902	1635.9
2020-08-14	196	4.10349e+06	81416.7	20936.2	3.94734e+06	78075.6	20338.2	3.83886	3.90547	1670.55
2020-08-15	197	4.18668e+06	83192.7	21252.2	4.02712e+06	79781.3	20642.9	3.86484	3.93181	1705.72
2020-08-16	198	4.27169e+06	85005.6	21574.2	4.10864e+06	81522.7	20953.3	3.89069	3.95801	1741.43
2020-08-17	199	4.35854e+06	86855.8	21902.2	4.19194e+06	83300.4	21269.6	3.9164	3.98409	1777.68
2020-08-18	200	4.44729e+06	88743.8	22236.4	4.27706e+06	85114.9	21591.9	3.94198	4.01002	1814.47
2020-08-19	201	4.53796e+06	90670.3	22576.9	4.36403e+06	86966.7	21920.2	3.96742	4.03579	1851.8
2020-08-20	202	4.63059e+06	92635.7	22923.7	4.45288e+06	88856.4	22254.7	3.99269	4.06141	1889.68
2020-08-21	203	4.72524e+06	94640.7	23277	4.54367e+06	90784.5	22595.5	4.01781	4.08687	1928.12
2020-08-22	204	4.82192e+06	96685.8	23636.9	4.63642e+06	92751.6	22942.6	4.04276	4.11215	1967.11
2020-08-23	205	4.92069e+06	98771.6	24003.4	4.73118e+06	94758.2	23296.2	4.06754	4.13725	2006.66
2020-08-24	206	5.02159e+06	100899	24376.7	4.82798e+06	96805	23656.4	4.09214	4.16217	2046.78
2020-08-25	207	5.12466e+06	103067	24756.8	4.92687e+06	98892.5	24023.2	4.11655	4.1869	2087.46
2020-08-26	208	5.22994e+06	105279	25143.9	5.02789e+06	101021	24396.8	4.14076	4.21143	2128.72
2020-08-27	209	5.33747e+06	107533	25538.1	5.13109e+06	103192	24777.2	4.16478	4.23576	2170.56
2020-08-28	210	5.4473e+06	109831	25939.5	5.23649e+06	105405	25164.7	4.1886	4.25987	2212.97
2020-08-29	211	5.55947e+06	112173	26348.2	5.34415e+06	107661	25559.2	4.21221	4.28378	2255.97
2020-08-30	212	5.67403e+06	114559	26764.3	5.45411e+06	109960	25960.9	4.23561	4.30747	2299.56
2020-08-31	213	5.79102e+06	116991	27187.9	5.56642e+06	112304	26369.9	4.2588	4.33094	2343.74
2020-09-01	214	5.91049e+06	119470	27619.1	5.68111e+06	114693	26786.3	4.28176	4.35418	2388.52
2020-09-02	215	6.03249e+06	121994	28058.1	5.79824e+06	117126	27210.2	4.3045	4.37719	2433.89
2020-09-03	216	6.15705e+06	124566	28504.9	5.91784e+06	119606	27641.8	4.32701	4.39996	2479.88
2020-09-04	217	6.28424e+06	127186	28959.6	6.03997e+06	122133	28081.1	4.34929	4.4225	2526.47
2020-09-05	218	6.41409e+06	129854	29422.4	6.16468e+06	124706	28528.2	4.37134	4.4448	2573.67
2020-09-06	219	6.54666e+06	132571	29893.4	6.29201e+06	127328	28983.3	4.39315	4.46686	2621.49
2020-09-07	220	6.682e+06	135338	30372.7	6.42201e+06	129998	29446.4	4.41472	4.48867	2669.92
2020-09-08	221	6.82016e+06	138155	30860.4	6.55472e+06	132717	29917.8	4.43605	4.51024	2718.99
2020-09-09	222	6.96118e+06	141023	31356.7	6.69021e+06	135485	30397.4	4.45714	4.53155	2768.68
2020-09-10	223	7.10512e+06	143942	31861.5	6.82851e+06	138304	30885.4	4.47798	4.55261	2819
2020-09-11	224	7.25204e+06	146914	32375.2	6.96969e+06	141174	31382	4.49858	4.57342	2869.96
2020-09-12	225	7.40198e+06	149939	32897.7	7.11378e+06	144096	31887.2	4.51892	4.59397	2921.56
2020-09-13	226	7.55499e+06	153017	33429.2	7.26085e+06	147070	32401.2	4.53902	4.61427	2973.8
2020-09-14	227	7.71114e+06	156150	33969.8	7.41095e+06	150097	32924.1	4.55887	4.63431	3026.69
2020-09-15	228	7.87048e+06	159337	34519.6	7.56413e+06	153177	33455.9	4.57846	4.65409	3080.23
2020-09-16	229	8.03306e+06	162580	35078.9	7.72044e+06	156311	33996.9	4.59781	4.67362	3134.43
2020-09-17	230	8.19894e+06	165879	35647.6	7.87994e+06	159500	34547.1	4.6169	4.69288	3189.29
2020-09-18	231	8.36817e+06	169235	36225.9	8.04268e+06	162745	35106.7	4.63573	4.71189	3244.81
2020-09-19	232	8.54082e+06	172648	36813.9	8.20873e+06	166046	35675.8	4.65432	4.73063	3301
2020-09-20	233	8.71694e+06	176120	37411.8	8.37813e+06	169404	36254.4	4.67265	4.74912	3357.86
2020-09-21	234	8.89659e+06	179650	38019.6	8.55095e+06	172820	36842.8	4.69072	4.76734	3415.4
2020-09-22	235	9.07983e+06	183240	38637.6	8.72725e+06	176293	37441.1	4.70855	4.78531	3473.62
2020-09-23	236	9.26672e+06	186891	39265.8	8.90707e+06	179826	38049.3	4.72612	4.80301	3532.52
2020-09-24	237	9.45733e+06	190602	39904.3	9.09049e+06	183418	38667.7	4.74344	4.82046	3592.1
2020-09-25	238	9.6517e+06	194375	40553.4	9.27756e+06	187070	39296.2	4.76051	4.83766	3652.38
2020-09-26	239	9.84991e+06	198210	41213	9.46834e+06	190784	39935.2	4.77733	4.85459	3713.36
2020-09-27	240	1.0052e+07	202109	41883.4	9.6629e+06	194559	40584.6	4.7939	4.87127	3775.03
2020-09-28	241	1.02581e+07	206071	42564.7	9.8613e+06	198396	41244.6	4.81023	4.8877	3837.41
2020-09-29	242	1.04682e+07	210097	43257	1.00636e+07	202296	41915.4	4.8263	4.90387	3900.49
2020-09-30	243	1.06824e+07	214189	43960.4	1.02699e+07	206261	42597.1	4.84213	4.9198	3964.29
2020-10-01	244	1.09007e+07	218347	44675.1	1.04801e+07	210290	43289.7	4.85772	4.93547	4028.8
2020-10-02	245	1.11233e+07	222572	45401.2	1.06945e+07	214384	43993.6	4.87307	4.95089	4094.03
2020-10-03	246	1.13502e+07	226863	46138.9	1.09131e+07	218544	44708.7	4.88817	4.96607	4159.98
2020-10-04	247	1.15814e+07	231223	46888.2	1.11358e+07	222770	45435.2	4.90303	4.981	4226.66
2020-10-05	248	1.1817e+07	235652	47649.3	1.13629e+07	227064	46173.2	4.91766	4.99569	4294.07
2020-10-06	249	1.20572e+07	240151	48422.4	1.15943e+07	231426	46923	4.93205	5.01014	4362.21
2020-10-07	250	1.23019e+07	244720	49207.6	1.18302e+07	235858	47684.5	4.94621	5.02435	4431.1
2020-10-08	251	1.25513e+07	249360	50005	1.20705e+07	240358	48458	4.96013	5.03832	4500.73
2020-10-09	252	1.28053e+07	254072	50814.8	1.23155e+07	244929	49243.6	4.97383	5.05205	4571.1
2020-10-10	253	1.30642e+07	258856	51637.1	1.2565e+07	249572	50041.5	4.9873	5.06555	4642.23
2020-10-11	254	1.33279e+07	263714	52472.1	1.28193e+07	254286	50851.7	5.00054	5.07883	4714.11
2020-10-12	255	1.35966e+07	268646	53319.8	1.30784e+07	259072	51674.4	5.01356	5.09187	4786.75
2020-10-13	256	1.38702e+07	273653	54180.5	1.33423e+07	263933	52509.8	5.02635	5.10468	4860.15
2020-10-14	257	1.41489e+07	278736	55054.2	1.36112e+07	268867	53357.9	5.03893	5.11728	4934.32
2020-10-15	258	1.44328e+07	283895	55941.2	1.38851e+07	273876	54219	5.05129	5.12965	5009.26
2020-10-16	259	1.4722e+07	289131	56841.6	1.4164e+07	278961	55093.2	5.06344	5.1418	5084.97
2020-10-17	260	1.50164e+07	294446	57755.4	1.44482e+07	284123	55980.6	5.07538	5.15373	5161.46
2020-10-18	261	1.53163e+07	299839	58683	1.47375e+07	289361	56881.4	5.0871	5.16545	5238.74
2020-10-19	262	1.56216e+07	305312	59624.3	1.50322e+07	294678	57795.7	5.09862	5.17696	5316.8
2020-10-20	263	1.59324e+07	310865	60579.6	1.53323e+07	300074	58723.7	5.10993	5.18826	5395.65
2020-10-21	264	1.62489e+07	316500	61549	1.56378e+07	305549	59665.4	5.12104	5.19935	5475.3
2020-10-22	265	1.65711e+07	322216	62532.6	1.59489e+07	311105	60621.2	5.13195	5.21023	5555.74
2020-10-23	266	1.68992e+07	328016	63530.7	1.62657e+07	316742	61591	5.14266	5.22092	5636.99
2020-10-24	267	1.72331e+07	333899	64543.3	1.65881e+07	322461	62575.1	5.15318	5.23141	5719.04
2020-10-25	268	1.75729e+07	339867	65570.6	1.69164e+07	328263	63573.6	5.16351	5.2417	5801.9
2020-10-26	269	1.79188e+07	345920	66612.8	1.72505e+07	334148	64586.7	5.17364	5.25179	5885.58
2020-10-27	270	1.82709e+07	352059	67670	1.75907e+07	340118	65614.5	5.18359	5.26169	5970.08
2020-10-28	271	1.86292e+07	358285	68742.4	1.79368e+07	346174	66657.1	5.19335	5.27141	6055.39
2020-10-29	272	1.89938e+07	364598	69830.1	1.82892e+07	352315	67714.8	5.20293	5.28094	6141.54
2020-10-30	273	1.93648e+07	371001	70933.3	1.86477e+07	358544	68787.6	5.21233	5.29028	6228.51
2020-10-31	274	1.97423e+07	377493	72052.1	1.90126e+07	364860	69875.8	5.22155	5.29945	6316.32
2020-11-01	275	2.01264e+07	384075	73186.7	1.93838e+07	371265	70979.4	5.2306	5.30843	6404.97
2020-11-02	276	2.05171e+07	390749	74337.3	1.97616e+07	377760	72098.7	5.23948	5.31724	6494.45
2020-11-03	277	2.09146e+07	397514	75504	2.01459e+07	384344	73233.8	5.24818	5.32588	6584.79
2020-11-04	278	2.1319e+07	404372	76687	2.05369e+07	391020	74384.9	5.25672	5.33434	6675.97
2020-11-05	279	2.17303e+07	411324	77886.4	2.09347e+07	397788	75552.1	5.26509	5.34264	6768.01
2020-11-06	280	2.21487e+07	418371	79102.5	2.13394e+07	404649	76735.5	5.2733	5.35077	6860.9
2020-11-07	281	2.25742e+07	425513	80335.2	2.1751e+07	411604	77935.4	5.28135	5.35873	6954.66
2020-11-08	282	2.3007e+07	432752	81584.9	2.21696e+07	418653	79151.9	5.28924	5.36654	7049.28
2020-11-09	283	2.3447e+07	440088	82851.7	2.25954e+07	425798	80385.2	5.29697	5.37419	7144.77
2020-11-10	284	2.38946e+07	447521	84135.8	2.30285e+07	433039	81635.4	5.30455	5.38168	7241.14
2020-11-11	285	2.43496e+07	455054	85437.2	2.34689e+07	440378	82902.7	5.31198	5.38901	7338.38
2020-11-12	286	2.48123e+07	462687	86756.3	2.39167e+07	447814	84187.2	5.31926	5.3962	7436.51
2020-11-13	287	2.52827e+07	470421	88093.1	2.4372e+07	455350	85489.2	5.3264	5.40324	7535.52
2020-11-14	288	2.5761e+07	478256	89447.8	2.4835e+07	462985	86808.7	5.33339	5.41013	7635.42
2020-11-15	289	2.62472e+07	486194	90820.7	2.53057e+07	470721	88146	5.34024	5.41688	7736.21
2020-11-16	290	2.67414e+07	494235	92211.7	2.57843e+07	478559	89501.3	5.34695	5.42348	7837.9
2020-11-17	291	2.72438e+07	502381	93621.3	2.62708e+07	486500	90874.6	5.35353	5.42995	7940.49
2020-11-18	292	2.77544e+07	510632	95049.4	2.67653e+07	494544	92266.2	5.35996	5.43627	8043.99
2020-11-19	293	2.82734e+07	518989	96496.3	2.7268e+07	502692	93676.2	5.36627	5.44247	8148.4
2020-11-20	294	2.88009e+07	527453	97962.1	2.7779e+07	510946	95104.9	5.37245	5.44853	8253.72
2020-11-21	295	2.93369e+07	536026	99447.1	2.82983e+07	519306	96552.3	5.37849	5.45446	8359.95
2020-11-22	296	2.98816e+07	544707	100951	2.8826e+07	527773	98018.6	5.38441	5.46026	8467.11
2020-11-23	297	3.04351e+07	553498	102475	2.93624e+07	536348	99504.1	5.39021	5.46594	8575.19
2020-11-24	298	3.09975e+07	562401	104018	2.99074e+07	545032	101009	5.39588	5.47149	8684.2
2020-11-25	299	3.15689e+07	571415	105582	3.04613e+07	553826	102533	5.40144	5.47692	8794.15
2020-11-26	300	3.21494e+07	580541	107165	3.1024e+07	562731	104077	5.40687	5.48223	8905.03
2020-11-27	301	3.27392e+07	589782	108768	3.15957e+07	571748	105641	5.41219	5.48742	9016.85
2020-11-28	302	3.33384e+07	599137	110392	3.21766e+07	580878	107224	5.4174	5.4925	9129.62
2020-11-29	303	3.3947e+07	608608	112036	3.27667e+07	590121	108828	5.42249	5.49746	9243.34
2020-11-30	304	3.45652e+07	618195	113701	3.33662e+07	599479	110453	5.42748	5.50231	9358.01
2020-12-01	305	3.51931e+07	627900	115387	3.39752e+07	608953	112097	5.43235	5.50705	9473.63
2020-12-02	306	3.58308e+07	637723	117094	3.45937e+07	618543	113763	5.43712	5.51168	9590.22
2020-12-03	307	3.64785e+07	647666	118822	3.5222e+07	628251	115449	5.44178	5.51621	9707.77
2020-12-04	308	3.71362e+07	657730	120572	3.586e+07	638077	117157	5.44634	5.52063	9826.29
2020-12-05	309	3.78041e+07	667914	122343	3.65081e+07	648023	118886	5.4508	5.52495	9945.78
2020-12-06	310	3.84823e+07	678222	124137	3.71661e+07	658089	120636	5.45516	5.52917	10066.3
2020-12-07	311	3.9171e+07	688652	125952	3.78344e+07	668277	122408	5.45942	5.53329	10187.7
2020-12-08	312	3.98702e+07	699207	127789	3.8513e+07	678587	124202	5.46359	5.53731	10310.1
2020-12-09	313	4.05801e+07	709888	129649	3.9202e+07	689020	126017	5.46766	5.54124	10433.6
2020-12-10	314	4.13008e+07	720694	131531	3.99016e+07	699578	127855	5.47164	5.54508	10558
2020-12-11	315	4.20324e+07	731629	133436	4.06119e+07	710262	129716	5.47553	5.54882	10683.4
2020-12-12	316	4.27751e+07	742691	135364	4.13329e+07	721072	131598	5.47933	5.55247	10809.8
2020-12-13	317	4.3529e+07	753883	137315	4.2065e+07	732009	133504	5.48304	5.55603	10937.2
2020-12-14	318	4.42942e+07	765206	139290	4.2808e+07	743074	135433	5.48667	5.55951	11065.6
2020-12-15	319	4.50708e+07	776660	141288	4.35623e+07	754270	137384	5.49021	5.5629	11195.1
2020-12-16	320	4.58591e+07	788246	143310	4.43279e+07	765595	139359	5.49367	5.56621	11325.5
2020-12-17	321	4.6659e+07	799966	145355	4.51049e+07	777052	141358	5.49705	5.56944	11457
2020-12-18	322	4.74709e+07	811821	147425	4.58936e+07	788642	143380	5.50034	5.57258	11589.5
2020-12-19	323	4.82947e+07	823811	149519	4.66939e+07	800365	145427	5.50356	5.57564	11723
2020-12-20	324	4.91306e+07	835937	151638	4.75062e+07	812222	147497	5.5067	5.57863	11857.6
2020-12-21	325	4.99788e+07	848202	153781	4.83304e+07	824215	149592	5.50977	5.58154	11993.2
2020-12-22	326	5.08394e+07	860605	155949	4.91667e+07	836345	151711	5.51276	5.58438	12129.8
2020-12-23	327	5.17126e+07	873148	158142	5.00153e+07	848613	153855	5.51568	5.58714	12267.5
2020-12-24	328	5.25984e+07	885831	160361	5.08764e+07	861019	156023	5.51852	5.58983	12406.2
2020-12-25	329	5.34971e+07	898657	162605	5.17499e+07	873565	158217	5.5213	5.59245	12546
2020-12-26	330	5.44087e+07	911625	164875	5.26362e+07	886252	160436	5.524	5.595	12686.8
2020-12-27	331	5.53334e+07	924738	167170	5.35353e+07	899080	162681	5.52664	5.59748	12828.7
2020-12-28	332	5.62714e+07	937995	169492	5.44473e+07	912052	164951	5.52921	5.59989	12971.7
2020-12-29	333	5.72228e+07	951399	171840	5.53725e+07	925168	167248	5.53172	5.60224	13115.7
2020-12-30	334	5.81878e+07	964950	174215	5.63109e+07	938428	169570	5.53416	5.60452	13260.8
2020-12-31	335	5.91664e+07	978649	176616	5.72627e+07	951835	171919	5.53654	5.60674	13406.9
2021-01-01	336	6.01589e+07	992498	179044	5.82281e+07	965390	174294	5.53886	5.6089	13554.2
2021-01-02	337	6.11654e+07	1.0065e+06	181500	5.92072e+07	979092	176696	5.54111	5.61099	13702.5
2021-01-03	338	6.21861e+07	1.02065e+06	183982	6.02002e+07	992944	179125	5.54331	5.61303	13852
2021-01-04	339	6.3221e+07	1.03495e+06	186493	6.12071e+07	1.00695e+06	181581	5.54545	5.61501	14002.5
2021-01-05	340	6.42704e+07	1.04941e+06	189031	6.22282e+07	1.0211e+06	184064	5.54753	5.61693	14154.1
2021-01-06	341	6.53344e+07	1.06402e+06	191597	6.32636e+07	1.03541e+06	186575	5.54955	5.61879	14306.8
2021-01-07	342	6.64132e+07	1.07879e+06	194191	6.43135e+07	1.04987e+06	189113	5.55152	5.6206	14460.6
2021-01-08	343	6.75069e+07	1.09371e+06	196813	6.5378e+07	1.06448e+06	191680	5.55344	5.62235	14615.5
2021-01-09	344	6.86157e+07	1.1088e+06	199464	6.64572e+07	1.07926e+06	194275	5.5553	5.62405	14771.5
2021-01-10	345	6.97398e+07	1.12404e+06	202144	6.75514e+07	1.09418e+06	196898	5.55711	5.6257	14928.7
2021-01-11	346	7.08792e+07	1.13944e+06	204853	6.86607e+07	1.10927e+06	199550	5.55887	5.6273	15086.9
2021-01-12	347	7.20342e+07	1.15501e+06	207591	6.97852e+07	1.12452e+06	202230	5.56058	5.62884	15246.3
2021-01-13	348	7.3205e+07	1.17074e+06	210359	7.09251e+07	1.13992e+06	204940	5.56223	5.63034	15406.8
2021-01-14	349	7.43916e+07	1.18663e+06	213156	7.20806e+07	1.15549e+06	207679	5.56384	5.63179	15568.5
2021-01-15	350	7.55943e+07	1.20269e+06	215984	7.32518e+07	1.17122e+06	210447	5.56541	5.63319	15731.3
2021-01-16	351	7.68132e+07	1.21891e+06	218841	7.4439e+07	1.18712e+06	213245	5.56692	5.63454	15895.2
2021-01-17	352	7.80485e+07	1.2353e+06	221729	7.56421e+07	1.20318e+06	216073	5.56839	5.63585	16060.2
2021-01-18	353	7.93004e+07	1.25186e+06	224647	7.68615e+07	1.21941e+06	218931	5.56982	5.63712	16226.4
2021-01-19	354	8.05689e+07	1.26859e+06	227596	7.80973e+07	1.2358e+06	221819	5.5712	5.63833	16393.8
2021-01-20	355	8.18544e+07	1.28549e+06	230576	7.93497e+07	1.25236e+06	224738	5.57254	5.63951	16562.3
2021-01-21	356	8.3157e+07	1.30256e+06	233587	8.06188e+07	1.26909e+06	227688	5.57383	5.64064	16732
2021-01-22	357	8.44768e+07	1.3198e+06	236630	8.19048e+07	1.286e+06	230668	5.57509	5.64174	16902.8
2021-01-23	358	8.5814e+07	1.33722e+06	239704	8.32079e+07	1.30307e+06	233680	5.5763	5.64279	17074.8
2021-01-24	359	8.71688e+07	1.35482e+06	242810	8.45282e+07	1.32032e+06	236724	5.57747	5.6438	17248
2021-01-25	360	8.85414e+07	1.37259e+06	245948	8.58659e+07	1.33774e+06	239798	5.57861	5.64477	17422.3
2021-01-26	361	8.99319e+07	1.39054e+06	249119	8.72213e+07	1.35534e+06	242905	5.5797	5.64571	17597.9
2021-01-27	362	9.13406e+07	1.40866e+06	252322	8.85944e+07	1.37311e+06	246044	5.58076	5.6466	17774.6
2021-01-28	363	9.27676e+07	1.42697e+06	255558	8.99854e+07	1.39107e+06	249216	5.58178	5.64746	17952.5
2021-01-29	364	9.4213e+07	1.44546e+06	258827	9.13946e+07	1.4092e+06	252419	5.58277	5.64829	18131.6
2021-01-30	365	9.56772e+07	1.46413e+06	262129	9.28222e+07	1.42751e+06	255656	5.58371	5.64908	18311.8
2021-01-31	366	9.71602e+07	1.48299e+06	265465	9.42682e+07	1.446e+06	258926	5.58463	5.64983	18493.3
2021-02-01	367	9.86622e+07	1.50203e+06	268834	9.57328e+07	1.46468e+06	262229	5.58551	5.65055	18676
2021-02-02	368	1.00183e+08	1.52126e+06	272238	9.72164e+07	1.48354e+06	265565	5.58635	5.65123	18859.9
2021-02-03	369	1.01724e+08	1.54067e+06	275675	9.8719e+07	1.50258e+06	268935	5.58716	5.65189	19045
2021-02-04	370	1.03284e+08	1.56028e+06	279147	1.00241e+08	1.52182e+06	272339	5.58794	5.65251	19231.3
2021-02-05	371	1.04864e+08	1.58007e+06	282654	1.01782e+08	1.54123e+06	275777	5.58869	5.6531	19418.8
2021-02-06	372	1.06465e+08	1.60006e+06	286195	1.03343e+08	1.56084e+06	279250	5.58941	5.65366	19607.6
2021-02-07	373	1.08085e+08	1.62023e+06	289772	1.04923e+08	1.58064e+06	282757	5.5901	5.65418	19797.5
2021-02-08	374	1.09725e+08	1.64061e+06	293383	1.06524e+08	1.60063e+06	286299	5.59075	5.65468	19988.7
2021-02-09	375	1.11387e+08	1.66117e+06	297031	1.08145e+08	1.62081e+06	289876	5.59138	5.65515	20181.2
2021-02-10	376	1.13068e+08	1.68193e+06	300714	1.09786e+08	1.64118e+06	293489	5.59198	5.65559	20374.9
2021-02-11	377	1.14771e+08	1.70289e+06	304433	1.11448e+08	1.66175e+06	297137	5.59255	5.65601	20569.8
2021-02-12	378	1.16495e+08	1.72405e+06	308189	1.1313e+08	1.68252e+06	300821	5.59309	5.65639	20765.9
2021-02-13	379	1.18241e+08	1.74541e+06	311981	1.14834e+08	1.70348e+06	304541	5.59361	5.65675	20963.4
2021-02-14	380	1.20008e+08	1.76697e+06	315810	1.16559e+08	1.72465e+06	308297	5.5941	5.65708	21162
2021-02-15	381	1.21797e+08	1.78873e+06	319676	1.18305e+08	1.74601e+06	312090	5.59456	5.65739	21362
2021-02-16	382	1.23607e+08	1.8107e+06	323579	1.20072e+08	1.76757e+06	315920	5.595	5.65767	21563.1
2021-02-17	383	1.2544e+08	1.83287e+06	327520	1.21861e+08	1.78934e+06	319787	5.59541	5.65793	21765.6
2021-02-18	384	1.27295e+08	1.85524e+06	331498	1.23673e+08	1.81131e+06	323690	5.59579	5.65816	21969.3
2021-02-19	385	1.29173e+08	1.87783e+06	335515	1.25506e+08	1.83348e+06	327632	5.59616	5.65837	22174.3
2021-02-20	386	1.31074e+08	1.90062e+06	339569	1.27362e+08	1.85586e+06	331611	5.5965	5.65855	22380.6
2021-02-21	387	1.32997e+08	1.92362e+06	343663	1.29241e+08	1.87845e+06	335628	5.59681	5.65871	22588.1
2021-02-22	388	1.34944e+08	1.94684e+06	347794	1.31142e+08	1.90125e+06	339684	5.59711	5.65885	22797
2021-02-23	389	1.36915e+08	1.97027e+06	351965	1.33066e+08	1.92425e+06	343778	5.59738	5.65897	23007.1
2021-02-24	390	1.38908e+08	1.99391e+06	356175	1.35013e+08	1.94747e+06	347910	5.59763	5.65907	23218.5
2021-02-25	391	1.40926e+08	2.01776e+06	360425	1.36984e+08	1.9709e+06	352082	5.59785	5.65914	23431.3
2021-02-26	392	1.42968e+08	2.04184e+06	364714	1.38979e+08	1.99455e+06	356293	5.59806	5.6592	23645.3
2021-02-27	393	1.45034e+08	2.06613e+06	369044	1.40997e+08	2.01841e+06	360543	5.59824	5.65923	23860.6
2021-02-28	394	1.47125e+08	2.09064e+06	373413	1.4304e+08	2.04249e+06	364833	5.59841	5.65924	24077.3
The omega of EMA			0.333333
Mean values, STDs, and CVs (Feb 1 - June 30, 2020)
Mean			11458.4	4772.16		11367.4	4775.91	-7.25715	2.46855
Standard Deviation			8357.62	3517.84		8023.42	3378.2	115.621	3.54278
Coefficent of Variation % (=STDev/Mean)			0.729391	0.73716		0.705829	0.707342	-15.932	1.43516
Maximum						30340.8	11199.9	11.695	34.0121
Minimum						-737.226	-1931.06	-1399.43	-20.2914
Number of recording days			151
Mean values, STDs, and CVs (Feb 1, 2020 - Feb 28, 2021)
Mean			373413	70197.4		366773	69056.3	0.263647	3.9767
Standard Deviation			537460	94901.3		525658	92795.9	71.0783	2.55738
Coefficent of Variation % (=STDev/Mean)			1.43932	1.35192		1.4332	1.34377	269.597	0.643091
Maximum						2.04249e+06	364833	11.695	34.0121
Minimum						-737.226	-1931.06	-1399.43	-20.2914
Number of recording days			394
Regression coeffients from the most preferred functional form of Y(t)
Constant	-4429.56
t	16.59
t^2	21.21
t^3	1.09
t^4	-0.0098
t^5	3.3e-05
t^6	-3.5e-08
