# Supplementary material for: When can physical distancing be relaxed? A health production function approach for COVID-19 control policy
Source: BMC Public Health. 2021 Jun 2;21:1037. doi: 10.1186/s12889-021-11088-x (PMC8170438; doi:10.1186/s12889-021-11088-x)
Supplement: Supplementary file 7 — Additional file 7. country name_rem1. Country name_COVID-19; All data collected and processed in this study, including the calculation formula of each cell. [file 12889_2021_11088_MOESM7_ESM.xlsx]

## Sheet: USACovid
USA - COVID-19
Date	No. of days	Cumulative	Daily	AY = Y/t	Exponential Moving Average (EMA) of			Estimations based on EMA				BAYESIAN, POLICY TARGET W/OUT A TREND (… - 30 June 2020)					BAYESIAN, POLICY TARGET W/ A TREND (… - 30 June 2020)
	t	Y(t)	MY = I(t)		Cumulative	Daily	AY = Y/t	Point Elasticity	Arc Elasticity	I(t+1)-I(t)			B (Et>1)	Et<=1	sum			B (Et>1)	Et<=1	sum
					Y(t)	MY = I(t)
												A (I(t+1)<=1000)					A (I(t+1)-I(t)<=0, I(t+1)<=1000)
2020-01-20	1	5	5	5								NonA					NonA
2020-01-21	2	5	0	2.5								sum					sum
2020-01-22	3	5	0	1.66667
2020-01-23	4	5	0	1.25								P(A)					P(A)
2020-01-24	5	6	1	1.2	5.2	1.2	2.32333	0.516499				P(B)					P(B)
2020-01-25	6	6	0	1	5.46667	0.8	1.88222	0.42503	0.275	-0.4		P(B|A)					P(B|A)
2020-01-26	7	9	3	1.28571	6.64444	1.53333	1.68339	0.910862	1.26422	0.733333
2020-01-27	8	9	0	1.125	7.42963	1.02222	1.49726	0.68273	0.836842	-0.511111		P(A|B)					P(A|B)
2020-01-28	9	9	0	1	7.95309	0.681481	1.3315	0.511813	0.578491	-0.340741		P(A|B)					P(A|B)
2020-01-29	10	9	0	0.9	8.30206	0.454321	1.18767	0.382531	0.407899	-0.22716
2020-01-30	11	10	1	0.909091	8.86804	0.636214	1.09481	0.581118	0.692227	0.181893
2020-01-31	12	11	1	0.916667	9.57869	0.757476	1.03543	0.731558	0.886067	0.121262			B (Et<=1)	Et>1	sum			B (Et<=1)	Et>1	sum
2020-02-01	13	12	1	0.923077	10.3858	0.838317	0.997978	0.840016	1.01067	0.0808413
2020-02-02	14	12	0	0.857143	10.9239	0.558878	0.951033	0.587654	0.681749	-0.279439		A (I(t+1)<=1000)					A (I(t+1)-I(t)<=0, I(t+1)<=1000)
2020-02-03	15	14	2	0.933333	11.9492	1.03925	0.945133	1.09958	1.30004	0.480374		NonA					NonA
2020-02-04	16	15	1	0.9375	12.9662	1.02617	0.942589	1.08867	1.26526	-0.013084		sum					sum
2020-02-05	17	15	0	0.882353	13.6441	0.684112	0.92251	0.741577	0.840736	-0.342056
2020-02-06	18	16	1	0.888889	14.4294	0.789408	0.911303	0.866241	0.979051	0.105296		P(A)					P(A)
2020-02-07	19	16	0	0.842105	14.9529	0.526272	0.888237	0.59249	0.659262	-0.263136		P(B)					P(B)
2020-02-08	20	16	0	0.8	15.302	0.350848	0.858825	0.408521	0.449905	-0.175424		P(B|A)					P(B|A)
2020-02-09	21	16	0	0.761905	15.5346	0.233899	0.826518	0.282993	0.30937	-0.116949
2020-02-10	22	16	0	0.727273	15.6898	0.155932	0.793436	0.196528	0.213621	-0.0779662		P(A|B)					P(A|B)
2020-02-11	23	17	1	0.73913	16.1265	0.437288	0.775334	0.564	0.617722	0.281356		P(A|B)					P(A|B)
2020-02-12	24	17	0	0.708333	16.4177	0.291526	0.753001	0.387152	0.420497	-0.145763
2020-02-13	25	18	1	0.72	16.9451	0.527684	0.742	0.711164	0.774657	0.236158
2020-02-14	26	19	1	0.730769	17.6301	0.685122	0.738257	0.928027	1.01035	0.157439			B (Et<= 0.5)	Et>0.5	sum			B (Et<=0.5)	Et>0.5	sum
2020-02-15	27	19	0	0.703704	18.0867	0.456748	0.726739	0.62849	0.677608	-0.228374
2020-02-16	28	19	0	0.678571	18.3911	0.304499	0.710683	0.428459	0.459005	-0.152249		A (I(t+1)<=1000)					A (I(t+1)-I(t)<=0, I(t+1)<=1000)
2020-02-17	29	19	0	0.655172	18.5941	0.202999	0.69218	0.293275	0.31278	-0.1015		NonA					NonA
2020-02-18	30	19	0	0.633333	18.7294	0.135333	0.672564	0.201219	0.213881	-0.0676664		sum					sum
2020-02-19	31	19	0	0.612903	18.8196	0.0902219	0.652677	0.138234	0.146535	-0.0451109
2020-02-20	32	19	0	0.59375	18.8797	0.0601479	0.633035	0.0950152	0.100491	-0.030074		P(A)					P(A)
2020-02-21	33	38	19	1.15152	25.2532	6.37343	0.805862	7.90884	9.38693	6.31328		P(B)					P(B)
2020-02-22	34	39	1	1.14706	29.8354	4.58229	0.919594	4.98295	5.57308	-1.79114		P(B|A)					P(B|A)
2020-02-23	35	39	0	1.11429	32.8903	3.05486	0.984491	3.10298	3.36042	-1.52743
2020-02-24	36	57	18	1.58333	40.9269	8.03657	1.18411	6.78704	7.72986	4.98171		P(A|B)					P(A|B)
2020-02-25	37	57	0	1.54054	46.2846	5.35771	1.30292	4.11209	4.48465	-2.67886		P(A|B)					P(A|B)
2020-02-26	38	63	6	1.65789	51.8564	5.57181	1.42124	3.92038	4.25801	0.214095
2020-02-27	39	63	0	1.61538	55.5709	3.71454	1.48596	2.49976	2.66245	-1.85727
2020-02-28	40	66	3	1.65	59.0473	3.47636	1.54064	2.25644	2.39606	-0.23818			B (Et<= 0.3)	Et>0.3	sum			B (Et<=0.3)	Et>0.3	sum
2020-02-29	41	66	0	1.60976	61.3649	2.31757	1.56368	1.48213	1.55901	-1.15879
2020-03-01	42	66	0	1.57143	62.9099	1.54505	1.56626	0.986457	1.0319	-0.772524		A (I(t+1)<=1000)					A (I(t+1)-I(t)<=0, I(t+1)<=1000)
2020-03-02	43	68	2	1.5814	64.6066	1.6967	1.57131	1.0798	1.13099	0.15165		NonA					NonA
2020-03-03	44	68	0	1.54545	65.7377	1.13113	1.56269	0.723838	0.754989	-0.565566		sum					sum
2020-03-04	45	133	65	2.95556	88.1585	22.4208	2.02698	11.0612	12.9662	21.2896
2020-03-05	46	133	0	2.8913	103.106	14.9472	2.31509	6.45642	7.11159	-7.47359		P(A)					P(A)
2020-03-06	47	217	84	4.61702	141.07	37.9648	3.0824	12.3166	14.4597	23.0176		P(B)					P(B)
2020-03-07	48	217	0	4.52083	166.38	25.3099	3.56188	7.10576	7.82056	-12.6549		P(B|A)					P(B|A)
2020-03-08	49	217	0	4.42857	183.254	16.8732	3.85077	4.38178	4.68119	-8.43662
2020-03-09	50	476	259	9.52	280.836	97.5822	5.74052	16.9988	20.8163	80.7089		P(A|B)					P(A|B)
2020-03-10	51	700	224	13.7255	420.557	139.721	8.40217	16.6292	20.1198	42.1393		P(A|B)					P(A|B)
2020-03-11	52	700	0	13.4615	513.705	93.1476	10.0886	9.23293	10.2693	-46.5738
2020-03-12	53	991	291	18.6981	672.803	159.098	12.9585	12.2776	14.0794	65.9508
2020-03-13	54	1268	277	23.4815	871.202	198.399	16.4661	12.0489	13.7491	39.3005
2020-03-14	55	1682	414	30.5818	1141.47	270.266	21.1714	12.7656	14.6368	71.867
2020-03-15	56	1718	36	30.6786	1333.65	192.177	24.3404	7.89539	8.61847	-78.0887
2020-03-16	57	1718	0	30.1404	1461.76	128.118	26.2737	4.87628	5.17898	-64.0591		BAYESIAN, POLICY TARGET W/OUT A TREND (… - 28 Feb 2021)					BAYESIAN, POLICY TARGET W/ A TREND (… - 28 Feb 2021)
2020-03-17	58	3540	1822	61.0345	2154.51	692.745	37.8607	18.2972	22.0298	564.627			B (Et>1)	Et<=1	sum			B (Et>1)	Et<=1	sum
2020-03-18	59	4360	820	73.8983	2889.67	735.164	49.8732	14.7407	17.0522	42.4182
2020-03-19	60	10442	6082	174.033	5407.12	2517.44	91.2599	27.5854	36.1074	1782.28		A (I(t+1)<=65000)	0	1	1		A (I(t+1)-I(t)<=0, I(t+1)<=65000)	0	1	1
2020-03-20	61	15219	4777	249.492	8677.74	3270.63	144.004	22.7121	28.0973	753.186		NonA	67	3	70		NonA	67	3	70
2020-03-21	62	15219	0	245.468	10858.2	2180.42	177.825	12.2616	13.7281	-1090.21		sum	67	4	71		sum	67	4	71
2020-03-22	63	15219	0	241.571	12311.8	1453.61	199.074	7.30187	7.84213	-726.806
2020-03-23	64	31573	16354	493.328	18732.2	6420.41	297.159	21.606	26.2657	4966.8		P(A)		0.0140845			P(A)		0.0140845
2020-03-24	65	42164	10591	648.677	26542.8	7810.61	414.331	18.8511	22.2544	1390.2		P(B)		0.943662			P(B)		0.943662
2020-03-25	66	51914	9750	786.576	34999.9	8457.07	538.413	15.7074	18.0018	646.465		P(B|A)		0			P(B|A)		0
2020-03-26	67	63570	11656	948.806	44523.2	9523.38	675.211	14.1043	15.9276	1066.31
2020-03-27	68	68334	4764	1004.91	52460.2	7936.92	785.111	10.1093	11.0481	-1586.46		P(A|B)		0			P(A|B)		0
2020-03-28	69	85228	16894	1235.19	63382.8	10922.6	935.137	11.6802	12.9175	2985.69		P(A|B)		0			P(A|B)		0
2020-03-29	70	103321	18093	1476.01	76695.5	13312.7	1115.43	11.9351	13.2103	2390.13
2020-03-30	71	122653	19332	1727.51	92014.7	15319.2	1319.46	11.6102	12.803	2006.42
2020-03-31	72	140640	17987	1953.33	108223	16208.4	1530.75	10.5886	11.5753	889.279			B (Et<=1)	Et>1	sum			B (Et<=1)	Et>1	sum
2020-04-01	73	163199	22559	2235.6	126548	18325.3	1765.7	10.3785	11.3181	2116.85
2020-04-02	74	187302	24103	2531.11	146800	20251.2	2020.84	10.0212	10.8906	1925.9		A (I(t+1)<=65000)	1	0	1		A (I(t+1)-I(t)<=0, I(t+1)<=65000)	1	0	1
2020-04-03	75	213600	26298	2848	169066	22266.8	2296.56	9.69573	10.5037	2015.6		NonA	3	67	70		NonA	3	67	70
2020-04-04	76	241703	28103	3180.3	193279	24212.2	2591.14	9.34423	10.0899	1945.4		sum	4	67	71		sum	4	67	71
2020-04-05	77	273808	32105	3555.95	220122	26843.1	2912.74	9.21576	9.93468	2630.93
2020-04-06	78	307318	33510	3939.97	249187	29065.4	3255.15	8.92905	9.59952	2222.29		P(A)		0.0140845			P(A)		0.0140845
2020-04-07	79	333811	26493	4225.46	277395	28207.9	3578.59	7.88243	8.41017	-857.474		P(B)		0.056338			P(B)		0.056338
2020-04-08	80	363321	29510	4541.51	306037	28642	3899.56	7.34492	7.80566	434.017		P(B|A)		1			P(B|A)		1
2020-04-09	81	395030	31709	4876.91	335701	29664.3	4225.35	7.02056	7.44221	1022.34
2020-04-10	82	425889	30859	5193.77	365764	30062.5	4548.15	6.60983	6.98565	398.23		P(A|B)		0.25			P(A|B)		0.25
2020-04-11	83	461275	35386	5557.53	397601	31837	4884.61	6.51782	6.88152	1774.49		P(A|B)		0.25			P(A|B)		0.25
2020-04-12	84	492881	31606	5867.63	429361	31760	5212.29	6.0933	6.41375	-77.0089
2020-04-13	85	524514	31633	6170.75	461079	31717.7	5531.77	5.73373	6.01982	-42.3393
2020-04-14	86	553822	29308	6439.79	491993	30914.5	5834.45	5.29861	5.54667	-803.226			B (Et<= 0.5)	Et>0.5	sum			B (Et<=0.5)	Et>0.5	sum
2020-04-15	87	578268	24446	6646.76	520751	28758.3	6105.22	4.71045	4.91258	-2156.15
2020-04-16	88	604070	25802	6864.43	548524	27772.9	6358.29	4.36798	4.54537	-985.434		A (I(t+1)<=65000)	0	1	1		A (I(t+1)-I(t)<=0, I(t+1)<=65000)	0	1	1
2020-04-17	89	632781	28711	7109.9	576610	28085.6	6608.83	4.24971	4.41827	312.711		NonA	0	70	70		NonA	0	70	70
2020-04-18	90	665330	32549	7392.56	606183	29573.4	6870.07	4.30467	4.47554	1487.81		sum	0	71	71		sum	0	71	71
2020-04-19	91	695353	30023	7641.24	635906	29723.3	7127.13	4.17044	4.33134	149.871
2020-04-20	92	723605	28252	7865.27	665139	29232.8	7373.17	3.96476	4.11178	-490.419		P(A)		0.0140845			P(A)		0.0140845
2020-04-21	93	751273	27668	8078.2	693851	28711.2	7608.18	3.77373	3.90847	-521.613		P(B)		0			P(B)		0
2020-04-22	94	776907	25634	8264.97	721536	27685.5	7827.11	3.53713	3.65779	-1025.74		P(B|A)		0			P(B|A)		0
2020-04-23	95	800926	24019	8430.8	747999	26463.3	8028.34	3.29624	3.4035	-1222.16
2020-04-24	96	830053	29127	8646.39	775351	27351.2	8234.36	3.3216	3.42934	887.893		P(A|B)		#DIV/0!			P(A|B)		#DIV/0!
2020-04-25	97	860772	30719	8873.94	803824	28473.8	8447.55	3.37066	3.47995	1122.6		P(A|B)		#DIV/0!			P(A|B)		#DIV/0!
2020-04-26	98	899281	38509	9176.34	835643	31818.9	8690.48	3.66135	3.78457	3345.06
2020-04-27	99	931698	32417	9411.09	867662	32018.2	8930.68	3.5852	3.70315	199.376
2020-04-28	100	960916	29218	9609.16	898746	31084.8	9156.84	3.39471	3.50196	-933.416			B (Et<= 0.3	Et>0.3	sum			B (Et<= 0.3)	Et>0.3	sum
2020-04-29	101	983457	22541	9737.2	926983	28236.9	9350.29	3.01989	3.10868	-2847.94
2020-04-30	102	1003974	20517	9842.88	952647	25663.6	9514.49	2.69732	2.77167	-2573.3		A (I(t+1)<=65000)					A (I(t+1)-I(t)<=0, I(t+1)<=65000)
2020-05-01	103	1035353	31379	10052	980216	27568.7	9693.65	2.844	2.92395	1905.14		NonA					NonA
2020-05-02	104	1067127	31774	10260.8	1.00919e+06	28970.5	9882.71	2.93143	3.01442	1401.76		sum					sum
2020-05-03	105	1093880	26753	10417.9	1.03742e+06	28231.3	10061.1	2.80599	2.88299	-739.162
2020-05-04	106	1125719	31839	10620	1.06685e+06	29433.9	10247.4	2.87233	2.95141	1202.56		P(A)					P(A)
2020-05-05	107	1154985	29266	10794.3	1.09623e+06	29377.9	10429.7	2.81676	2.89286	-55.9608		P(B)					P(B)
2020-05-06	108	1171185	16200	10844.3	1.12121e+06	24985.3	10567.9	2.36426	2.42254	-4392.64		P(B|A)					P(B|A)
2020-05-07	109	1193452	22267	10949.1	1.14529e+06	24079.2	10695	2.25145	2.30539	-906.094
2020-05-08	110	1215571	22119	11050.6	1.16872e+06	23425.8	10813.5	2.16634	2.21704	-653.396		P(A|B)					P(A|B)
2020-05-09	111	1245775	30204	11223.2	1.1944e+06	25685.2	10950.1	2.34566	2.40209	2259.4		P(A|B)					P(A|B)
2020-05-10	112	1271645	25870	11354	1.22015e+06	25746.8	11084.7	2.32273	2.37788	61.6019
2020-05-11	113	1298287	26642	11489.3	1.2462e+06	26045.2	11219.6	2.32141	2.37605	298.401
2020-05-12	114	1322054	23767	11597	1.27148e+06	25285.8	11345.4	2.22873	2.27983	-759.399
2020-05-13	115	1340098	18044	11653	1.29435e+06	22871.9	11447.9	1.99791	2.04131	-2413.93
2020-05-14	116	1361522	21424	11737.3	1.31674e+06	22389.2	11544.4	1.93941	1.98074	-482.622
2020-05-15	117	1382362	20840	11815.1	1.33862e+06	21872.8	11634.6	1.87998	1.91928	-516.415
2020-05-16	118	1409452	27090	11944.5	1.36223e+06	23611.9	11737.9	2.01159	2.05447	1739.06
2020-05-17	119	1432265	22813	12035.8	1.38557e+06	23345.6	11837.2	1.97222	2.01357	-266.295
2020-05-18	120	1464232	31967	12201.9	1.41179e+06	26219.4	11958.8	2.19248	2.24012	2873.8
2020-05-19	121	1477459	13227	12210.4	1.43368e+06	21888.6	12042.7	1.81759	1.85387	-4330.8
2020-05-20	122	1501876	24417	12310.5	1.45641e+06	22731.4	12131.9	1.87368	1.91126	842.801
2020-05-21	123	1525186	23310	12399.9	1.47934e+06	22924.3	12221.2	1.87577	1.91312	192.868
2020-05-22	124	1547973	22787	12483.7	1.50222e+06	22878.5	12308.7	1.85872	1.89532	-45.7549
2020-05-23	125	1568448	20475	12547.6	1.52429e+06	22077.3	12388.3	1.78211	1.81637	-801.17
2020-05-24	126	1592599	24151	12639.7	1.54706e+06	22768.6	12472.1	1.82556	1.86071	691.22
2020-05-25	127	1618757	26158	12746.1	1.57096e+06	23898.4	12563.5	1.90221	1.93914	1129.81
2020-05-26	128	1634010	15253	12765.7	1.59198e+06	21016.6	12630.9	1.66391	1.69438	-2881.79
2020-05-27	129	1658896	24886	12859.7	1.61428e+06	22306.4	12707.1	1.75542	1.78798	1289.81
2020-05-28	130	1675258	16362	12886.6	1.63461e+06	20324.9	12767	1.59199	1.62029	-1981.46
2020-05-29	131	1694864	19606	12937.9	1.65469e+06	20085.3	12823.9	1.56623	1.59373	-239.642
2020-05-30	132	1716078	21214	13000.6	1.67515e+06	20461.5	12882.8	1.58828	1.6161	376.239
2020-05-31	133	1734040	17962	13037.9	1.69478e+06	19628.3	12934.5	1.51752	1.5435	-833.174
2020-06-01	134	1757522	23482	13115.8	1.7157e+06	20912.9	12995	1.60931	1.63723	1284.55
2020-06-02	135	1783638	26116	13212.1	1.73834e+06	22647.3	13067.3	1.73312	1.76377	1734.37
2020-06-03	136	1798330	14692	13223	1.75834e+06	19995.5	13119.2	1.52414	1.54969	-2651.76
2020-06-04	137	1823220	24890	13308.2	1.77997e+06	21627	13182.2	1.64062	1.66864	1631.5
2020-06-05	138	1837803	14583	13317.4	1.79924e+06	19279	13227.3	1.45752	1.48126	-2348
2020-06-06	139	1857872	20069	13366	1.81879e+06	19542.3	13273.5	1.47228	1.49618	263.332
2020-06-07	140	1886794	28922	13477.1	1.84146e+06	22668.9	13341.4	1.69914	1.72792	3126.55
2020-06-08	141	1915712	28918	13586.6	1.86621e+06	24751.9	13423.1	1.84398	1.87592	2083.04
2020-06-09	142	1933560	17848	13616.6	1.88866e+06	22450.6	13487.6	1.66454	1.69208	-2301.31
2020-06-10	143	1951096	17536	13644	1.90947e+06	20812.4	13539.8	1.53713	1.5617	-1638.21
2020-06-11	144	1968331	17235	13669	1.92909e+06	19619.9	13582.8	1.44447	1.46694	-1192.47
2020-06-12	145	1988646	20315	13714.8	1.94894e+06	19851.6	13626.8	1.45681	1.47939	231.686
2020-06-13	146	2010391	21745	13769.8	1.96943e+06	20482.8	13674.5	1.49788	1.52116	631.124
2020-06-14	147	2032524	22133	13826.7	1.99046e+06	21032.8	13725.2	1.53242	1.55626	550.083
2020-06-15	148	2057838	25314	13904.3	2.01292e+06	22459.9	13784.9	1.62931	1.65502	1427.06
2020-06-16	149	2079592	21754	13957	2.03514e+06	22224.6	13842.3	1.60556	1.63058	-235.297
2020-06-17	150	2098106	18514	13987.4	2.05613e+06	20987.7	13890.6	1.51093	1.53383	-1236.86
2020-06-18	151	2126027	27921	14079.6	2.07943e+06	23298.8	13953.6	1.66973	1.69577	2311.09
2020-06-19	152	2149166	23139	14139.2	2.10267e+06	23245.5	14015.5	1.65856	1.68418	-53.2731
2020-06-20	153	2172212	23046	14197.5	2.12585e+06	23179	14076.2	1.64669	1.67188	-66.5154
2020-06-21	154	2208829	36617	14343	2.15351e+06	27658.4	14165.1	1.95257	1.9842	4479.32
2020-06-22	155	2241178	32349	14459.2	2.18273e+06	29221.9	14263.2	2.04877	2.08235	1563.55
2020-06-23	156	2268753	27575	14543.3	2.21141e+06	28672.9	14356.5	1.9972	2.02936	-548.968
2020-06-24	157	2295272	26519	14619.6	2.23936e+06	27955	14444.2	1.93537	1.96593	-717.978
2020-06-25	158	2329463	34191	14743.4	2.2694e+06	30033.6	14544	2.06503	2.09827	2078.68
2020-06-26	159	2367064	37601	14887.2	2.30195e+06	32556.1	14658.4	2.22099	2.2576	2522.45
2020-06-27	160	2407590	40526	15047.4	2.33716e+06	35212.7	14788.1	2.38116	2.42134	2656.64
2020-06-28	161	2452048	44458	15230.1	2.37546e+06	38294.5	14935.4	2.56401	2.60843	3081.76
2020-06-29	162	2496628	44580	15411.3	2.41585e+06	40389.7	15094	2.67587	2.72282	2095.17
2020-06-30	163	2537636	41008	15568.3	2.45644e+06	40595.8	15252.1	2.66165	2.70789	206.114
2020-07-01	164	2573393	35757	15691.4	2.49543e+06	38982.8	15398.6	2.53159	2.57426	-1612.92
2020-07-02	165	2616949	43556	15860.3	2.53593e+06	40507.2	15552.5	2.60455	2.64876	1524.38
2020-07-03	166	2671220	54271	16091.7	2.58103e+06	45095.2	15732.2	2.86642	2.91706	4587.92
2020-07-04	167	2724433	53213	16314	2.62883e+06	47801.1	15926.1	3.00143	3.05532	2705.95
2020-07-05	168	2776366	51933	16526	2.67801e+06	49178.4	16126.1	3.04962	3.10444	1377.3
2020-07-06	169	2833552	57186	16766.6	2.72986e+06	51847.6	16339.6	3.17313	3.23097	2669.2
2020-07-07	170	2877238	43686	16924.9	2.77898e+06	49127.1	16534.7	2.97115	3.02315	-2720.53
2020-07-08	171	2923432	46194	17096.1	2.82713e+06	48149.4	16721.8	2.87943	2.92875	-977.689
2020-07-09	172	2973695	50263	17288.9	2.87599e+06	48853.9	16910.9	2.88891	2.9382	704.541
2020-07-10	173	3038325	64630	17562.6	2.9301e+06	54112.6	17128.1	3.15929	3.21539	5258.69
2020-07-11	174	3097300	58975	17800.6	2.98583e+06	55733.4	17352.3	3.21188	3.26905	1620.8
2020-07-12	175	3163581	66281	18077.6	3.04508e+06	59249.3	17594	3.36758	3.42867	3515.86
2020-07-13	176	3225950	62369	18329.3	3.10537e+06	60289.2	17839.1	3.37961	3.44064	1039.91
2020-07-14	177	3286063	60113	18565.3	3.1656e+06	60230.5	18081.2	3.33111	3.39044	-58.7272
2020-07-15	178	3344783	58720	18790.9	3.22533e+06	59727	18317.8	3.2606	3.31768	-503.485
2020-07-16	179	3405494	60711	19025.1	3.28538e+06	60055	18553.5	3.23685	3.29298	328.01
2020-07-17	180	3472659	67165	19292.5	3.34781e+06	62425	18799.9	3.3205	3.37855	2370.01
2020-07-18	181	3544143	71484	19580.9	3.41325e+06	65444.7	19060.2	3.43357	3.49435	3019.67
2020-07-19	182	3618497	74354	19881.9	3.48167e+06	68414.4	19334.1	3.53854	3.60185	2969.78
2020-07-20	183	3685460	66963	20139.1	3.5496e+06	67930.6	19602.4	3.46542	3.52635	-483.813
2020-07-21	184	3748248	62788	20370.9	3.61582e+06	66216.4	19858.6	3.3344	3.39149	-1714.21
2020-07-22	185	3805524	57276	20570.4	3.67905e+06	63236.3	20095.9	3.14673	3.19871	-2980.14
2020-07-23	186	3868453	62929	20798.1	3.74219e+06	63133.9	20330	3.10546	3.15617	-102.426
2020-07-24	187	3938094	69641	21059.3	3.80749e+06	65302.9	20573.1	3.17419	3.22636	2169.05
2020-07-25	188	4009808	71714	21328.8	3.87493e+06	67439.9	20825	3.23842	3.29193	2137.03
2020-07-26	189	4084043	74235	21608.7	3.94463e+06	69705	21086.2	3.30571	3.36064	2265.02
2020-07-27	190	4148011	63968	21831.6	4.01243e+06	67792.6	21334.7	3.17758	3.22901	-1912.32
2020-07-28	191	4209509	61498	22039.3	4.07812e+06	65694.4	21569.6	3.0457	3.09368	-2098.21
2020-07-29	192	4263531	54022	22205.9	4.13992e+06	61803.6	21781.7	2.83741	2.88034	-3890.81
2020-07-30	193	4323160	59629	22399.8	4.201e+06	61078.7	21987.7	2.77786	2.81927	-724.872
2020-07-31	194	4388566	65406	22621.5	4.26352e+06	62521.2	22199	2.8164	2.85848	1442.42
2020-08-01	195	4456389	67823	22853.3	4.32781e+06	64288.4	22417.1	2.86783	2.91086	1767.28
2020-08-02	196	4523888	67499	23081.1	4.39317e+06	65358.6	22638.4	2.88707	2.93031	1070.19
2020-08-03	197	4582276	58388	23260.3	4.45621e+06	63035.1	22845.7	2.75917	2.79938	-2323.54
2020-08-04	198	4629459	47183	23381.1	4.51396e+06	57751.1	23024.2	2.50828	2.54306	-5284.03
2020-08-05	199	4678610	49151	23510.6	4.56884e+06	54884.4	23186.3	2.3671	2.39894	-2866.69
2020-08-06	200	4728239	49629	23641.2	4.62197e+06	53132.6	23337.9	2.27666	2.30664	-1751.79
2020-08-07	201	4781612	53373	23789.1	4.67519e+06	53212.7	23488.3	2.2655	2.29514	80.1397
2020-08-08	202	4836930	55318	23945.2	4.7291e+06	53914.5	23640.6	2.28059	2.31039	701.76
2020-08-09	203	4897958	61028	24127.9	4.78539e+06	56285.7	23803	2.36464	2.39589	2371.17
2020-08-10	204	4951851	53893	24273.8	4.84087e+06	55488.1	23960	2.31587	2.34605	-797.551
2020-08-11	205	4999815	47964	24389.3	4.89385e+06	52980.1	24103.1	2.19806	2.22593	-2508.03
2020-08-12	206	5039709	39894	24464.6	4.94247e+06	48618	24223.6	2.00705	2.03145	-4362.02
2020-08-13	207	5094500	54791	24611.1	4.99315e+06	50675.7	24352.8	2.0809	2.10647	2057.65
2020-08-14	208	5150407	55907	24761.6	5.04557e+06	52419.5	24489	2.14053	2.16702	1743.77
2020-08-15	209	5203206	52799	24895.7	5.09811e+06	52546	24624.6	2.13388	2.16013	126.512
2020-08-16	210	5258565	55359	25040.8	5.1516e+06	53483.7	24763.3	2.15979	2.18637	937.675
2020-08-17	211	5312940	54375	25179.8	5.20538e+06	53780.8	24902.2	2.15968	2.18613	297.116
2020-08-18	212	5354013	41073	25254.8	5.25492e+06	49544.8	25019.7	1.98023	2.00352	-4235.92
2020-08-19	213	5393138	39125	25319.9	5.30099e+06	46071.6	25119.8	1.83408	1.85492	-3473.28
2020-08-20	214	5431046	37908	25378.7	5.34435e+06	43350.4	25206.1	1.71984	1.73885	-2721.19
2020-08-21	215	5477305	46259	25475.8	5.38867e+06	44319.9	25296	1.75205	1.77147	969.542
2020-08-22	216	5521257	43952	25561.4	5.43286e+06	44197.3	25384.5	1.74112	1.76029	-122.639
2020-08-23	217	5567217	45960	25655.4	5.47765e+06	44784.9	25474.8	1.75801	1.77735	587.574
2020-08-24	218	5612163	44946	25743.9	5.52249e+06	44838.6	25564.5	1.75394	1.77314	53.716
2020-08-25	219	5649928	37765	25798.8	5.56497e+06	42480.7	25642.6	1.65665	1.67433	-2357.86
2020-08-26	220	5682811	32883	25831	5.60425e+06	39281.5	25705.4	1.52814	1.54394	-3199.24
2020-08-27	221	5719841	37030	25881.6	5.64278e+06	38531	25764.1	1.49553	1.51081	-750.492
2020-08-28	222	5765325	45484	25969.9	5.68363e+06	40848.7	25832.7	1.58128	1.59768	2317.67
2020-08-29	223	5811519	46194	26060.6	5.72626e+06	42630.4	25908.7	1.64541	1.66264	1781.78
2020-08-30	224	5855521	44002	26140.7	5.76935e+06	43087.6	25986	1.65811	1.67544	457.188
2020-08-31	225	5899504	43983	26220	5.81273e+06	43386.1	26064	1.6646	1.68194	298.458
2020-09-01	226	5936572	37068	26268	5.85401e+06	41280.1	26132	1.57967	1.59576	-2106.03
2020-09-02	227	5968380	31808	26292.4	5.89213e+06	38122.7	26185.5	1.45587	1.47023	-3157.35
2020-09-03	228	6011042	42662	26364.2	5.93177e+06	39635.8	26245.1	1.51022	1.52524	1513.1
2020-09-04	229	6050444	39402	26421.2	5.97133e+06	39557.9	26303.8	1.50389	1.51876	-77.9341
2020-09-05	230	6095007	44563	26500	6.01255e+06	41226.2	26369.2	1.56343	1.57902	1668.38
2020-09-06	231	6144138	49131	26598	6.05642e+06	43861.2	26445.5	1.65855	1.67537	2634.92
2020-09-07	232	6189488	45350	26678.8	6.10077e+06	44357.4	26523.2	1.6724	1.68933	496.279
2020-09-08	233	6222974	33486	26708	6.14151e+06	40733.6	26584.8	1.53221	1.54719	-3623.81
2020-09-09	234	6248989	26015	26705.1	6.17733e+06	35827.4	26624.9	1.34563	1.3582	-4906.21
2020-09-10	235	6272193	23204	26690.2	6.20895e+06	31619.6	26646.7	1.18662	1.19726	-4207.81
2020-09-11	236	6304181	31988	26712.6	6.2407e+06	31742.4	26668.7	1.19025	1.20089	122.796
2020-09-12	237	6341309	37128	26756.6	6.27423e+06	33537.6	26698	1.25619	1.26755	1795.2
2020-09-13	238	6386832	45523	26835.4	6.31177e+06	37532.7	26743.8	1.40342	1.4165	3995.13
2020-09-14	239	6426958	40126	26891	6.35016e+06	38397.2	26792.9	1.43311	1.4465	864.421
2020-09-15	240	6462135	35177	26925.6	6.38749e+06	37323.8	26837.1	1.39075	1.40356	-1073.39
2020-09-16	241	6496246	34111	26955.4	6.42374e+06	36252.8	26876.5	1.34887	1.36112	-1070.92
2020-09-17	242	6530324	34078	26984.8	6.45927e+06	35527.9	26912.6	1.32012	1.33199	-724.949
2020-09-18	243	6571119	40795	27041.6	6.49655e+06	37283.6	26955.6	1.38315	1.39571	1755.7
2020-09-19	244	6613737	42618	27105.5	6.53561e+06	39061.7	27005.6	1.44643	1.4597	1778.13
2020-09-20	245	6662003	48266	27191.8	6.57774e+06	42129.8	27067.7	1.55646	1.57103	3068.09
2020-09-21	246	6703698	41695	27250.8	6.61973e+06	41984.9	27128.7	1.54762	1.56201	-144.941
2020-09-22	247	6740464	36766	27289.3	6.65997e+06	40245.3	27182.3	1.48057	1.49408	-1739.63
2020-09-23	248	6779609	39145	27337.1	6.69985e+06	39878.5	27233.9	1.4643	1.47755	-366.751
2020-09-24	249	6828785	49176	27424.8	6.74283e+06	42977.7	27297.5	1.57442	1.58896	3099.17
2020-09-25	250	6868828	40043	27475.3	6.78483e+06	41999.4	27356.8	1.53525	1.54925	-978.223
2020-09-26	251	6910082	41254	27530.2	6.82658e+06	41751	27414.6	1.52295	1.53674	-248.482
2020-09-27	252	6960152	50070	27619.7	6.8711e+06	44524	27482.9	1.62006	1.63499	2773.01
2020-09-28	253	7009110	48958	27704	6.91711e+06	46002	27556.6	1.66936	1.68485	1478.01
2020-09-29	254	7044327	35217	27733.6	6.95951e+06	42407	27615.6	1.53562	1.54939	-3594.99
2020-09-30	255	7077015	32688	27753	6.99868e+06	39167.3	27661.4	1.41596	1.42828	-3239.66
2020-10-01	256	7115491	38476	27794.9	7.03762e+06	38936.9	27705.9	1.40536	1.41752	-230.442
2020-10-02	257	7160476	44985	27861.8	7.07857e+06	40952.9	27757.9	1.47536	1.48828	2016.04
2020-10-03	258	7206769	46293	27933.2	7.1213e+06	42732.9	27816.3	1.53626	1.54984	1780.03
2020-10-04	259	7256234	49465	28016.3	7.16628e+06	44977	27883	1.61306	1.6275	2244.02
2020-10-05	260	7305270	49036	28097.2	7.21261e+06	46330	27954.4	1.65734	1.67226	1353.01
2020-10-06	261	7341406	36136	28128	7.25554e+06	42932	28012.3	1.53261	1.54599	-3397.99
2020-10-07	262	7380326	38920	28169.2	7.29714e+06	41594.7	28064.6	1.48211	1.49485	-1337.33
2020-10-08	263	7419230	38904	28210	7.33783e+06	40697.8	28113	1.44765	1.45995	-896.885
2020-10-09	264	7471688	52458	28301.8	7.38245e+06	44617.8	28176	1.58354	1.59736	3920.08
2020-10-10	265	7525920	54232	28399.7	7.43027e+06	47822.6	28250.6	1.6928	1.70786	3204.72
2020-10-11	266	7583748	57828	28510.3	7.48143e+06	51157.7	28337.1	1.80532	1.82171	3335.15
2020-10-12	267	7636803	53055	28602.3	7.53322e+06	51790.1	28425.5	1.82196	1.83848	632.43
2020-10-13	268	7682128	45325	28664.7	7.58286e+06	49635.1	28505.2	1.74126	1.75672	-2155.05
2020-10-14	269	7728436	46308	28730.2	7.63138e+06	48526.1	28580.2	1.69789	1.71277	-1109.03
2020-10-15	270	7774745	46309	28795.4	7.67917e+06	47787	28651.9	1.66785	1.68232	-739.021
2020-10-16	271	7833851	59106	28907.2	7.73073e+06	51560	28737	1.7942	1.81013	3772.99
2020-10-17	272	7896895	63044	29032.7	7.78612e+06	55388	28835.6	1.92082	1.93826	3827.99
2020-10-18	273	7966729	69834	29182.2	7.84632e+06	60203.3	28951.1	2.07948	2.09889	4815.33
2020-10-19	274	8019237	52508	29267.3	7.90396e+06	57638.2	29056.5	1.98366	2.00175	-2565.12
2020-10-20	275	8065615	46378	29329.5	7.95785e+06	53884.8	29147.5	1.84869	1.86503	-3753.41
2020-10-21	276	8124633	59018	29437.1	8.01344e+06	55595.9	29244	1.9011	1.91803	1711.06
2020-10-22	277	8184788	60155	29548	8.07056e+06	57115.6	29345.3	1.94633	1.96375	1519.71
2020-10-23	278	8248149	63361	29669.6	8.12975e+06	59197.4	29453.4	2.00986	2.02802	2081.8
2020-10-24	279	8320491	72342	29822.5	8.19333e+06	63578.9	29576.5	2.14965	2.16953	4381.54
2020-10-25	280	8403121	82630	30011.1	8.26326e+06	69929.3	29721.4	2.35283	2.37537	6350.36
2020-10-26	281	8485747	82626	30198.4	8.33742e+06	74161.5	29880.4	2.48195	2.5062	4232.24
2020-10-27	282	8548111	62364	30312.5	8.40765e+06	70229	30024.4	2.33906	2.36123	-3932.51
2020-10-28	283	8611256	63145	30428.5	8.47552e+06	67867.7	30159.1	2.25032	2.27121	-2361.34
2020-10-29	284	8683298	72042	30575	8.54478e+06	69259.1	30297.7	2.28595	2.30724	1391.44
2020-10-30	285	8763682	80384	30749.8	8.61775e+06	72967.4	30448.4	2.39643	2.41913	3708.29
2020-10-31	286	8852730	89048	30953.6	8.69607e+06	78327.6	30616.8	2.55832	2.5832	5360.2
2020-11-01	287	8952086	99356	31191.9	8.78141e+06	85337.1	30808.5	2.76992	2.79778	7009.46
2020-11-02	288	9032465	80379	31362.7	8.8651e+06	83684.4	30993.3	2.70008	2.7268	-1652.69
2020-11-03	289	9108353	75888	31516.8	8.94618e+06	81085.6	31167.8	2.60158	2.62678	-2598.79
2020-11-04	290	9193765	85412	31702.6	9.02871e+06	82527.7	31346.1	2.63279	2.65835	1442.14
2020-11-05	291	9281928	88163	31896.7	9.11312e+06	84406.2	31529.6	2.67705	2.70314	1878.42
2020-11-06	292	9387978	106050	32150.6	9.20474e+06	91620.8	31736.6	2.88691	2.916	7214.62
2020-11-07	293	9504758	116780	32439.4	9.30474e+06	100007	31970.9	3.12807	3.16077	8386.41
2020-11-08	294	9636579	131821	32777.5	9.41536e+06	110612	32239.7	3.43091	3.46842	10604.6
2020-11-09	295	9763730	127151	33097.4	9.53148e+06	116125	32525.6	3.57026	3.60997	5513.07
2020-11-10	296	9868389	104659	33339.2	9.64378e+06	112303	32796.8	3.4242	3.46128	-3821.95
2020-11-11	297	9990620	122231	33638.5	9.7594e+06	115612	33077.4	3.49521	3.53334	3309.37
2020-11-12	298	10124555	133935	33975	9.88112e+06	121720	33376.6	3.64686	3.68745	6107.58
2020-11-13	299	10266631	142076	34336.6	1.00096e+07	128505	33696.6	3.8136	3.85695	6785.38
2020-11-14	300	10460365	193734	34867.9	1.01599e+07	150248	34087	4.40778	4.46212	21742.9
2020-11-15	301	10641431	181066	35353.6	1.03204e+07	160521	34509.2	4.65154	4.71054	10272.6
2020-11-16	302	10796432	155001	35749.8	1.04791e+07	158681	34922.7	4.54377	4.60034	-1839.92
2020-11-17	303	10933918	137486	36085.5	1.06307e+07	151616	35310.3	4.29381	4.34527	-7064.95
2020-11-18	304	11085184	151266	36464.4	1.07822e+07	151499	35695	4.24427	4.29462	-116.632
2020-11-19	305	11249228	164044	36882.7	1.09379e+07	155681	36090.9	4.31357	4.36507	4181.58
2020-11-20	306	11413788	164560	37300	1.10965e+07	158641	36493.9	4.34704	4.39901	2959.72
2020-11-21	307	11597979	184191	37778.4	1.12637e+07	167157	36922.1	4.5273	4.58259	8516.81
2020-11-22	308	11789012	191033	38276	1.14388e+07	175116	37373.4	4.68558	4.74382	7958.54
2020-11-23	309	11972556	183544	38746.1	1.16167e+07	177925	37831	4.70316	4.76155	2809.36
2020-11-24	310	12119654	147098	39095.7	1.17844e+07	167650	38252.5	4.3827	4.43463	-10275.8
2020-11-25	311	12276834	157180	39475.4	1.19485e+07	164160	38660.1	4.24623	4.29544	-3489.84
2020-11-26	312	12441925	165091	39878	1.2113e+07	164470	39066.1	4.21005	4.25846	310.44
2020-11-27	313	12622775	180850	40328.4	1.22829e+07	169930	39486.8	4.30346	4.35345	5459.96
2020-11-28	314	12763997	141222	40649.7	1.24433e+07	160361	39874.5	4.02164	4.06638	-9569.36
2020-11-29	315	12939666	175669	41078.3	1.26087e+07	165463	40275.7	4.10827	4.15442	5102.76
2020-11-30	316	13082877	143211	41401.5	1.27668e+07	158046	40651	3.88788	3.93005	-7417.49
2020-12-01	317	13234551	151674	41749.4	1.29227e+07	155922	41017.1	3.80139	3.84198	-2124
2020-12-02	318	13385755	151204	42093.6	1.30771e+07	154349	41375.9	3.73041	3.76972	-1572.66
2020-12-03	319	13563731	177976	42519.5	1.32393e+07	162225	41757.1	3.88496	3.92673	7875.56
2020-12-04	320	13759500	195769	42998.4	1.34127e+07	173406	42170.9	4.11199	4.15754	11181.4
2020-12-05	321	13978171	218671	43545.7	1.36012e+07	188495	42629.2	4.42173	4.4727	15088.2
2020-12-06	322	14191298	213127	44072.4	1.37979e+07	196705	43110.2	4.56285	4.61627	8210.83
2020-12-07	323	14397135	205837	44573.2	1.39976e+07	199749	43597.9	4.58163	4.63522	3043.89
2020-12-08	324	14570523	173388	44970.8	1.41886e+07	190962	44055.5	4.33458	4.38343	-8787.07
2020-12-09	325	14755996	185473	45403.1	1.43777e+07	189132	44504.7	4.24972	4.29691	-1829.72
2020-12-10	326	14972356	216360	45927.5	1.45759e+07	198208	44979	4.40669	4.45655	9075.86
2020-12-11	327	15203208	230852	46493	1.4785e+07	209090	45483.6	4.59703	4.65024	10881.2
2020-12-12	328	15404889	201681	46966.1	1.49916e+07	206620	45977.8	4.49391	4.54504	-2469.51
2020-12-13	329	15648098	243209	47562.6	1.52105e+07	218816	46506.1	4.70511	4.76001	12196.3
2020-12-14	330	15860675	212577	48062.7	1.54272e+07	216737	47024.9	4.60897	4.66189	-2079.78
2020-12-15	331	16041095	180420	48462.5	1.56318e+07	204631	47504.1	4.30765	4.35497	-12105.5
2020-12-16	332	16245376	204281	48931.9	1.58363e+07	204514	47980	4.26249	4.30889	-116.681
2020-12-17	333	16446844	201468	49389.9	1.60398e+07	203499	48450	4.20018	4.24539	-1015.45
2020-12-18	334	16682649	235805	49948.1	1.62541e+07	214268	48949.3	4.37733	4.42549	10768.7
2020-12-19	335	16912564	229915	50485.3	1.64736e+07	219483	49461.3	4.43748	4.48655	5215.8
2020-12-20	336	17314834	402270	51532.2	1.6754e+07	280412	50151.6	5.59129	5.66266	60928.9
2020-12-21	337	17515091	200257	51973.6	1.70077e+07	253694	50758.9	4.99801	5.05709	-26718.4
2020-12-22	338	17712290	197199	52403.2	1.72426e+07	234862	51307	4.57758	4.62864	-18831.6
2020-12-23	339	17895109	182819	52787.9	1.74601e+07	217514	51800.7	4.19907	4.2434	-17347.7
2020-12-24	340	18090260	195151	53206.6	1.76701e+07	210060	52269.3	4.0188	4.06006	-7454.5
2020-12-25	341	18311405	221145	53699.1	1.78839e+07	213755	52745.9	4.05254	4.09425	3695
2020-12-26	342	18503500	192095	54103.8	1.80904e+07	206535	53198.6	3.88234	3.92122	-7220
2020-12-27	343	18648989	145489	54370.2	1.82766e+07	186186	53589.1	3.47433	3.50696	-20348.7
2020-12-28	344	18827300	178311	54730.5	1.84602e+07	183561	53969.6	3.4012	3.4327	-2625.11
2020-12-29	345	18972813	145513	54993.7	1.86311e+07	170878	54310.9	3.1463	3.17421	-12682.7
2020-12-30	346	19147627	174814	55340	1.88032e+07	172190	54653.9	3.15056	3.17846	1311.84
2020-12-31	347	19346790	199163	55754.4	1.89844e+07	181181	55020.8	3.29296	3.32274	8990.89
2021-01-01	348	19578217	231427	56259.2	1.91824e+07	197930	55433.6	3.57057	3.60421	16748.6
2021-01-02	349	19806654	228437	56752.6	1.93905e+07	208099	55873.3	3.72448	3.76029	10169.1
2021-01-03	350	19974413	167759	57069.8	1.95851e+07	194652	56272.1	3.45913	3.49095	-13446.6
2021-01-04	351	20258725	284312	57717.2	1.98096e+07	224539	56753.8	3.95637	3.9955	29886.6
2021-01-05	352	20470169	211444	58153.9	2.00298e+07	220174	57220.5	3.84782	3.88515	-4364.94
2021-01-06	353	20643544	173375	58480.3	2.02344e+07	204574	57640.4	3.54915	3.58196	-15599.6
2021-01-07	354	20870913	227369	58957.4	2.04466e+07	212173	58079.4	3.65315	3.68737	7598.25
2021-01-08	355	21170475	299562	59635.1	2.06879e+07	241302	58598	4.11793	4.15913	29129.8
2021-01-09	356	21447670	277195	60246.3	2.09411e+07	253267	59147.4	4.28196	4.32565	11964.2
2021-01-10	357	21761186	313516	60955.7	2.12145e+07	273350	59750.2	4.57488	4.62331	20083.1
2021-01-11	358	22009275	248089	61478.4	2.14794e+07	264929	60326.3	4.39161	4.43681	-8420.24
2021-01-12	359	22229803	220528	61921.5	2.17295e+07	250129	60858	4.11004	4.15059	-14800.5
2021-01-13	360	22428591	198788	62301.6	2.19626e+07	233015	61339.2	3.7988	3.83451	-17113.7
2021-01-14	361	22645757	217166	62730.6	2.21903e+07	227732	61803	3.68481	3.71878	-5283.11
2021-01-15	362	22871330	225573	63180.5	2.24173e+07	227012	62262.2	3.64607	3.67942	-719.738
2021-01-16	363	23097938	226608	63630.7	2.26442e+07	226878	62718.3	3.61741	3.65026	-134.825
2021-01-17	364	23344423	246485	64133	2.28776e+07	233413	63189.9	3.69384	3.7277	6535.78
2021-01-18	365	23556676	212253	64538.8	2.3104e+07	226360	63639.5	3.55691	3.58875	-7053.48
2021-01-19	366	23742059	185383	64869	2.33167e+07	212701	64049.4	3.32089	3.34947	-13659
2021-01-20	367	23884299	142240	65079.8	2.35059e+07	189214	64392.9	2.93843	2.96212	-23487
2021-01-21	368	24037236	152937	65318.6	2.3683e+07	177122	64701.4	2.73752	2.7588	-12092.3
2021-01-22	369	24225155	187919	65650.8	2.38637e+07	180721	65017.9	2.77955	2.80127	3599.12
2021-01-23	370	24413331	188176	65982	2.40469e+07	183206	65339.3	2.80392	2.82587	2485.08
2021-01-24	371	24604325	190994	66318.9	2.42327e+07	185802	65665.8	2.82951	2.8517	2596.05
2021-01-25	372	24775208	170883	66600	2.44136e+07	180829	65977.2	2.74078	2.7619	-4972.97
2021-01-26	373	24916899	141691	66801.3	2.45813e+07	167783	66251.9	2.5325	2.55125	-13046
2021-01-27	374	25050308	133409	66979.4	2.47377e+07	156325	66494.4	2.35095	2.36774	-11458
2021-01-28	375	25198841	148533	67196.9	2.48914e+07	153728	66728.6	2.30377	2.32005	-2597.32
2021-01-29	376	25354044	155203	67431	2.50456e+07	154219	66962.7	2.30306	2.3193	491.785
2021-01-30	377	25512197	158153	67671.6	2.52011e+07	155531	67199	2.31448	2.33079	1311.19
2021-01-31	378	25676612	164415	67927.5	2.53596e+07	158492	67441.9	2.35006	2.36669	2961.46
2021-02-01	379	25817939	141327	68121.2	2.55124e+07	152770	67668.3	2.25764	2.2733	-5721.69
2021-02-02	380	25930068	112129	68237	2.56516e+07	139223	67857.9	2.05169	2.06533	-13547.1
2021-02-03	381	26055512	125444	68387.2	2.57863e+07	134630	68034.3	1.97886	1.99179	-4593.09
2021-02-04	382	26172274	116762	68513.8	2.59149e+07	128674	68194.1	1.88688	1.89896	-5956.06
2021-02-05	383	26293150	120876	68650.5	2.6041e+07	126075	68346.3	1.84465	1.85633	-2599.37
2021-02-06	384	26418016	124866	68796.9	2.61667e+07	125672	68496.5	1.83472	1.84629	-402.914
2021-02-07	385	26547977	129961	68955.8	2.62938e+07	127102	68649.6	1.85145	1.86314	1429.72
2021-02-08	386	26654965	106988	69054.3	2.64142e+07	120397	68784.5	1.75035	1.76114	-6704.52
2021-02-09	387	26746377	91412	69112.1	2.65249e+07	110735	68893.7	1.60734	1.61692	-9661.68
2021-02-10	388	26832826	86449	69156.8	2.66275e+07	102640	68981.4	1.48794	1.49656	-8095.45
2021-02-11	389	26923756	90930	69212.7	2.67263e+07	98736.6	69058.5	1.42975	1.43792	-3903.3
2021-02-12	390	27020890	97134	69284.3	2.68245e+07	98202.4	69133.8	1.42047	1.42854	-534.201
2021-02-13	391	27122583	101693	69367.2	2.69239e+07	99365.9	69211.6	1.43568	1.44385	1163.53
2021-02-14	392	27221607	99024	69442.9	2.70231e+07	99252	69288.7	1.43244	1.44057	-113.978
2021-02-15	393	27309503	87896	69489.8	2.71186e+07	95466.6	69355.7	1.37648	1.38417	-3785.32
2021-02-16	394	27337816	28313	69385.3	2.71917e+07	73082.1	69365.6	1.05358	1.05902	-22384.5
2021-02-17	395	27433718	95902	69452.5	2.72723e+07	80688.7	69394.5	1.16275	1.16891	7606.64
2021-02-18	396	27491574	57856	69423.2	2.73454e+07	73077.8	69404.1	1.05293	1.05835	-7610.91
2021-02-19	397	27560643	69069	69422.3	2.74172e+07	71741.5	69410.1	1.03359	1.03887	-1336.27
2021-02-20	398	27628834	68191	69419.2	2.74877e+07	70558	69413.2	1.01649	1.02165	-1183.52
2021-02-21	399	27702074	73240	69428.8	2.75592e+07	71452	69418.4	1.0293	1.03452	893.99
2021-02-22	400	27773047	70973	69432.6	2.76305e+07	71292.3	69423.1	1.02693	1.03212	-159.673
2021-02-23	401	27828370	55323	69397.4	2.76964e+07	65969.2	69414.6	0.950366	0.955075	-5323.12
2021-02-24	402	27883560	55190	69362.1	2.77588e+07	62376.2	69397.1	0.89883	0.903216	-3593.08
2021-02-25	403	27955338	71778	69368.1	2.78243e+07	65510.1	69387.4	0.944121	0.948771	3133.95
2021-02-26	404	28028815	73477	69378.3	2.78925e+07	68165.7	69384.4	0.982437	0.98731	2655.63
2021-02-27	405	28102166	73351	69388.1	2.79624e+07	69894.2	69385.6	1.00733	1.01234	1728.42
2021-02-28	406	28174978	72812	69396.5	2.80332e+07	70866.8	69389.2	1.02129	1.02638	972.614
The omega of EMA			0.333333
Mean values, STDs, and CVs (Jan 20 - June 30, 2020)
Mean			15568.3	6105.2		15449.3	6066.91	4.4499	4.97491
Standard Deviation			13489.3	5919.31		12774	5854.69	4.99098	6.01863
Coefficent of Variation % (=STDev/Mean)			0.866461	0.969552		0.826832	0.96502	1.12159	1.2098
Maximum						40595.8	15252.1	27.5854	36.1074
Minimum						0.0601479	0.633035	0.0950152	0.100491
Number of recording days			163
Mean values, STDs, and CVs (Jan 20, 2020 - Feb 28, 2021)
Mean			69396.5	25981.2		69734.4	25894.5	3.376	3.59829
Standard Deviation			70625.5	21505.2		69084.3	21307.1	3.36555	4.0288
Coefficent of Variation % (=STDev/Mean)			1.01771	0.827722		0.990677	0.822843	0.996905	1.11964
Maximum						280412	69423.1	27.5854	36.1074
Minimum						0.0601479	0.633035	0.0950152	0.100491
Number of recording days			406

## Sheet: Graphs
OROGINAL DATA GRAPHS (NON-EMA)

## Sheet: Graphs (MS Word)
OROGINAL DATA GRAPHS (NON-EMA)
