# Supplementary material for: When can physical distancing be relaxed? A health production function approach for COVID-19 control policy
Source: BMC Public Health. 2021 Jun 2;21:1037. doi: 10.1186/s12889-021-11088-x (PMC8170438; doi:10.1186/s12889-021-11088-x)
Supplement: Supplementary file 8 — Additional file 8. country name_rem1. Country name_COVID-19; All data collected and processed in this study, including the calculation formula of each cell. [file 12889_2021_11088_MOESM8_ESM.zip]

Archive with 6 entries (6 files):
- Additional file 3_France_rem1R2.xlsx
- Additional file 4_Germany_rem1R2.xlsx
- Additional file 5_Italy_rem1R2.xlsx
- Additional file 6_UK_rem1R2.xlsx
- Additional file 7_US_rem1R2.xlsx
- Additional file 8_Indonesia_rem1R2.xlsx
