# Supplementary material for: When can physical distancing be relaxed? A health production function approach for COVID-19 control policy
Source: BMC Public Health. 2021 Jun 2;21:1037. doi: 10.1186/s12889-021-11088-x (PMC8170438; doi:10.1186/s12889-021-11088-x)
Supplement: Supplementary file 8 — Additional file 8. country name_rem1. Country name_COVID-19; All data collected and processed in this study, including the calculation formula of each cell. [file 12889_2021_11088_MOESM8_ESM.zip › Additional file 8_Indonesia_rem1R2.xlsx]

## Sheet: IndonesiaCovid
Indonesia - COVID-19												NOT APPLICABLE					NOT APPLICABLE
Date	No. of days	Cumulative	Daily	AY = Y/t	Exponential Moving Average (EMA) of			Estimations based on EMA				BAYESIAN, POLICY TARGET W/OUT A TREND					BAYESIAN, POLICY TARGET W/ A TREND
	t	Y(t)	MY = I(t)		Cumulative	Daily	AY = Y/t	Point Elasticity	Arc Elasticity	I(t+1)-I(t)			B (Et>1)	Et<=1	sum			B (et<,= 0.5)	et>0.5	sum
					Y(t)	MY = I(t)
												A (I(t+1)<=500)					A (At+1<=0,dt+1<=500)
2020-03-02	1	6	6	6								NonA					NonA
2020-03-03	2	6	0	3								sum					sum
2020-03-04	3	6	0	2
2020-03-05	4	6	0	1.5								P(A)					P(A)
2020-03-06	5	8	2	1.6	6.4	1.6	2.82	0.567376				P(B)					P(B)
2020-03-07	6	8	0	1.33333	6.93333	1.06667	2.32444	0.458891	0.44	-0.533333		P(B|A)					P(B|A)
2020-03-08	7	10	2	1.42857	7.95556	1.37778	2.02582	0.680109	0.892537	0.311111
2020-03-09	8	10	0	1.25	8.63704	0.918519	1.76721	0.519755	0.616071	-0.459259		P(A|B)					P(A|B)
2020-03-10	9	23	13	2.55556	13.4247	4.94568	2.02999	2.4363	3.6892	4.02716		P(A|B)					P(A|B)
2020-03-11	10	23	0	2.3	16.6165	3.29712	2.12	1.55525	2.01868	-1.64856
2020-03-12	11	38	15	3.45455	23.7443	7.19808	2.56485	2.80644	3.70867	3.90096
2020-03-13	12	38	0	3.16667	28.4962	4.79872	2.76545	1.73524	2.09212	-2.39936			B (Et<=1)	Et>1	sum			B (et<,= 0.25)	et>0.25	sum
2020-03-14	13	73	35	5.61538	43.3308	14.8658	3.71543	4.0011	5.16331	10.0671
2020-03-15	14	100	27	7.14286	62.2205	18.9105	4.85791	3.89274	4.83199	4.04473		A (I(t+1)<=500)					A (At+1<=0,dt+1<=500)
2020-03-16	15	138	38	9.2	87.4804	25.2737	6.30527	4.00834	4.89332	6.36315		NonA					NonA
2020-03-17	16	176	38	11	116.987	29.5158	7.87018	3.75033	4.47359	4.2421		sum					sum
2020-03-18	17	231	55	13.5882	154.991	38.0105	9.7762	3.88807	4.61119	8.49473
2020-03-19	18	309	78	17.1667	206.328	51.3404	12.2397	4.19458	4.97281	13.3298		P(A)					P(A)
2020-03-20	19	369	60	19.4211	260.552	54.2269	14.6335	3.70567	4.29724	2.88655		P(B)					P(B)
2020-03-21	20	450	81	22.5	323.701	63.1513	17.2557	3.65974	4.21535	8.92437		P(B|A)					P(B|A)
2020-03-22	21	514	64	24.4762	387.134	63.4342	19.6625	3.22615	3.65873	0.282911
2020-03-23	22	579	65	26.3182	451.089	63.9561	21.8811	2.9229	3.28084	0.52194		P(A|B)					P(A|B)
2020-03-24	23	579	0	25.1739	493.726	42.6374	22.9787	1.85552	2.03072	-21.3187		P(A|B)					P(A|B)
2020-03-25	24	686	107	28.5833	557.818	64.0916	24.8469	2.57946	2.86463	21.4542
2020-03-26	25	893	207	35.72	669.545	111.728	28.4713	3.92423	4.4605	47.6361
2020-03-27	26	1046	153	40.2308	795.03	125.485	32.3911	3.87406	4.36969	13.7574			B (Et<= 0.5)	Et>0.5	sum			B (et<,= 0.16)	et>0.16	sum
2020-03-28	27	1046	0	38.7407	878.687	83.6568	34.5076	2.4243	2.64908	-41.8284
2020-03-29	28	1155	109	41.25	970.791	92.1045	36.7551	2.5059	2.73901	8.44774		A (I(t+1)<=500)					A (At+1<=0,dt+1<=500)
2020-03-30	29	1414	259	48.7586	1118.53	147.736	40.7563	3.62487	4.03049	55.6318		NonA					NonA
2020-03-31	30	1528	114	50.9333	1255.02	136.491	44.1486	3.09162	3.3928	-11.2454		sum					sum
2020-04-01	31	1677	149	54.0968	1395.68	140.661	47.4647	2.96348	3.237	4.1697
2020-04-02	32	1790	113	55.9375	1527.12	131.44	50.289	2.6137	2.83316	-9.2202		P(A)					P(A)
2020-04-03	33	1986	196	60.1818	1680.08	152.96	53.5866	2.85445	3.10003	21.5199		P(B)					P(B)
2020-04-04	34	2092	106	61.5294	1817.39	137.307	56.2342	2.4417	2.63035	-15.6534		P(B|A)					P(B|A)
2020-04-05	35	2273	181	64.9429	1969.26	151.871	59.1371	2.56812	2.76739	14.5644
2020-04-06	36	2273	0	63.1389	2070.51	101.247	60.471	1.67431	1.77945	-50.6237		P(A|B)					P(A|B)
2020-04-07	37	2738	465	74	2293	222.498	64.9807	3.42407	3.72232	121.251		P(A|B)					P(A|B)
2020-04-08	38	2738	0	72.0526	2441.34	148.332	67.338	2.2028	2.34984	-74.1661
2020-04-09	39	2956	218	75.7949	2612.89	171.555	70.157	2.4453	2.6136	23.2226
2020-04-10	40	3512	556	87.8	2912.59	299.703	76.038	3.94149	4.28497	128.148			B (Et<= 0.16)	Et>0.16	sum
2020-04-11	41	3512	0	85.6585	3112.4	199.802	79.2448	2.52133	2.68614	-99.9011
2020-04-12	42	4241	729	100.976	3488.6	376.201	86.4886	4.34972	4.73031	176.399		A (I(t+1)<=500)
2020-04-13	43	4241	0	98.6279	3739.4	250.801	90.535	2.77021	2.94938	-125.4		NonA
2020-04-14	44	4557	316	103.568	4011.93	272.534	94.8794	2.87242	3.05889	21.733		sum
2020-04-15	45	4839	282	107.533	4287.62	275.689	99.0974	2.782	2.95635	3.15534
2020-04-16	46	5136	297	111.652	4570.41	282.793	103.282	2.73806	2.90518	7.10356		P(A)
2020-04-17	47	5516	380	117.362	4885.61	315.195	107.975	2.91914	3.09995	32.4024		P(B)
2020-04-18	48	5923	407	123.396	5231.41	345.797	113.116	3.05702	3.24707	30.6016		P(B|A)
2020-04-19	49	6248	325	127.51	5570.27	338.865	117.914	2.87383	3.04303	-6.93228
2020-04-20	50	6575	327	131.5	5905.18	334.91	122.443	2.73524	2.8893	-3.95485		P(A|B)
2020-04-21	51	6760	185	132.549	6190.12	284.94	125.811	2.26482	2.37935	-49.9699		P(A|B)
2020-04-22	52	7135	375	137.212	6505.08	314.96	129.611	2.43003	2.55536	30.0201
2020-04-23	53	7418	283	139.962	6809.39	304.307	133.062	2.28696	2.39981	-10.6533
2020-04-24	54	7775	357	143.981	7131.26	321.871	136.702	2.35455	2.47049	17.5645
2020-04-25	55	8211	436	149.291	7491.17	359.914	140.898	2.55443	2.68291	38.043
2020-04-26	56	8607	396	153.696	7863.11	371.943	145.164	2.56222	2.68887	12.0287
2020-04-27	57	8882	275	155.825	8202.74	339.628	148.718	2.28371	2.38879	-32.3142
2020-04-28	58	9096	214	156.828	8500.5	297.752	151.421	1.96639	2.04999	-41.8762
2020-04-29	59	9511	415	161.203	8837.33	336.835	154.682	2.1776	2.27305	39.0826
2020-04-30	60	9771	260	162.85	9148.55	311.223	157.405	1.97722	2.05915	-25.6116
2020-05-01	61	10118	347	165.869	9471.7	323.149	160.226	2.01683	2.09992	11.9256
2020-05-02	62	10551	433	170.177	9831.47	359.766	163.543	2.19982	2.29243	36.6171
2020-05-03	63	10843	292	172.111	10168.6	337.177	166.399	2.02632	2.10735	-22.5886
2020-05-04	64	11192	349	174.875	10509.8	341.118	169.224	2.01577	2.09504	3.94091
2020-05-05	65	11587	395	178.262	10868.8	359.079	172.237	2.0848	2.16671	17.9606
2020-05-06	66	12071	484	182.894	11269.6	400.719	175.789	2.27954	2.37118	41.6404
2020-05-07	67	12438	367	185.642	11659	389.479	179.073	2.17497	2.25922	-11.2397
2020-05-08	68	12776	338	187.882	12031.4	372.32	182.01	2.0456	2.12167	-17.1598
2020-05-09	69	13112	336	190.029	12391.6	360.213	184.683	1.95044	2.02061	-12.1065
2020-05-10	70	13645	533	194.929	12809.4	417.809	188.098	2.22123	2.30449	57.5956
2020-05-11	71	14032	387	197.634	13216.9	407.539	191.277	2.13063	2.20788	-10.2696
2020-05-12	72	14265	233	198.125	13566.3	349.359	193.559	1.80492	1.86529	-58.1797
2020-05-13	73	14749	484	202.041	13960.5	394.24	196.387	2.00747	2.07669	44.8802
2020-05-14	74	15438	689	208.622	14453	492.493	200.465	2.45675	2.54796	98.2535
2020-05-15	75	16006	568	213.413	14970.7	517.662	204.781	2.52788	2.62141	25.169
2020-05-16	76	16496	490	217.053	15479.1	508.441	208.872	2.43423	2.52135	-9.22068
2020-05-17	77	17025	529	221.104	15994.4	515.294	212.949	2.4198	2.50496	6.85288
2020-05-18	78	17514	489	224.538	16500.9	506.529	216.812	2.33626	2.4161	-8.76475
2020-05-19	79	18010	496	227.975	17004	503.02	220.533	2.28093	2.35709	-3.50983
2020-05-20	80	18496	486	231.2	17501.3	497.346	224.089	2.21942	2.29177	-5.67322
2020-05-21	81	19189	693	236.901	18063.9	562.564	228.36	2.4635	2.54667	65.2179
2020-05-22	82	20162	973	245.878	18763.2	699.376	234.199	2.98625	3.0955	136.812
2020-05-23	83	20796	634	250.554	19440.8	677.584	239.651	2.82738	2.92643	-21.7921
2020-05-24	84	21745	949	258.869	20208.9	768.056	246.057	3.12146	3.23496	90.472
2020-05-25	85	22271	526	262.012	20896.3	687.371	251.375	2.73444	2.82606	-80.6854
2020-05-26	86	22750	479	264.535	21514.2	617.914	255.762	2.41597	2.49145	-69.4569
2020-05-27	87	23165	415	266.264	22064.4	550.276	259.263	2.12247	2.18451	-67.6379
2020-05-28	88	23851	686	271.034	22660	595.517	263.186	2.26272	2.33017	45.2414
2020-05-29	89	24538	687	275.708	23286	626.012	267.36	2.34145	2.41162	30.4942
2020-05-30	90	25216	678	280.178	23929.3	643.341	271.633	2.36842	2.439	17.3295
2020-05-31	91	25773	557	283.22	24543.9	614.561	275.495	2.23075	2.29478	-28.7803
2020-06-01	92	26473	700	287.75	25186.9	643.04	279.58	2.30002	2.36627	28.4798
2020-06-02	93	26940	467	289.677	25771.3	584.36	282.946	2.06527	2.12148	-58.6801
2020-06-03	94	27549	609	293.074	26363.9	592.574	286.322	2.0696	2.12546	8.21323
2020-06-04	95	28233	684	297.189	26986.9	623.049	289.945	2.14886	2.20721	30.4755
2020-06-05	96	28818	585	300.188	27597.3	610.366	293.359	2.08061	2.13578	-12.683
2020-06-06	97	29521	703	304.34	28238.5	641.244	297.019	2.15893	2.2165	30.878
2020-06-07	98	30514	993	311.367	28997	758.496	301.802	2.51322	2.58418	117.252
2020-06-08	99	31186	672	315.01	29726.7	729.664	306.205	2.38293	2.4478	-28.832
2020-06-09	100	32033	847	320.33	30495.4	768.776	310.913	2.47264	2.54037	39.112
2020-06-10	101	33076	1043	327.485	31355.6	860.184	316.437	2.71834	2.79538	91.408
2020-06-11	102	34316	1240	336.431	32342.4	986.789	323.102	3.05411	3.14481	126.605
2020-06-12	103	35295	979	342.67	33326.6	984.193	329.625	2.9858	3.07237	-2.59644
2020-06-13	104	36406	1111	350.058	34353.1	1026.46	336.436	3.05099	3.13946	42.269
2020-06-14	105	37420	1014	356.381	35375.4	1022.31	343.084	2.97976	3.06421	-4.15398
2020-06-15	106	38277	857	361.104	36342.6	967.205	349.091	2.77064	2.8456	-55.1027
2020-06-16	107	39294	1017	367.234	37326.4	983.804	355.138	2.7702	2.84448	16.5982
2020-06-17	108	40400	1106	374.074	38350.9	1024.54	361.45	2.83451	2.91072	40.7322
2020-06-18	109	41431	1031	380.101	39377.6	1026.69	367.667	2.79245	2.86628	2.15477
2020-06-19	110	42762	1331	388.745	40505.7	1128.13	374.693	3.0108	3.09276	101.437
2020-06-20	111	43803	1041	394.622	41604.8	1099.08	381.336	2.88219	2.95818	-29.0423
2020-06-21	112	45029	1226	402.045	42746.2	1141.39	388.239	2.93992	3.01751	42.3051
2020-06-22	113	45891	862	406.115	43794.5	1048.26	394.198	2.65922	2.72541	-93.1299
2020-06-23	114	46845	954	410.921	44811.3	1016.84	399.772	2.54355	2.60505	-31.4199
2020-06-24	115	47896	1051	416.487	45839.5	1028.23	405.344	2.53668	2.59748	11.3867
2020-06-25	116	49009	1113	422.491	46896	1056.48	411.06	2.57015	2.63165	28.2578
2020-06-26	117	50187	1178	428.949	47993	1096.99	417.023	2.63053	2.69366	40.5052
2020-06-27	118	51427	1240	435.822	49137.7	1144.66	423.289	2.7042	2.76941	47.6701
2020-06-28	119	52812	1385	443.798	50362.5	1224.77	430.126	2.84748	2.91729	80.1134
2020-06-29	120	54010	1198	450.083	51578.3	1215.85	436.778	2.78368	2.85056	-8.92439
2020-06-30	121	55092	1082	455.306	52749.5	1171.23	442.954	2.64414	2.70558	-44.6163
2020-07-01	122	56385	1293	462.172	53961.4	1211.82	449.36	2.69677	2.75954	40.5892
2020-07-02	123	57770	1385	469.675	55230.9	1269.55	456.132	2.78329	2.84855	57.7261
2020-07-03	124	59394	1624	478.984	56618.6	1387.7	463.749	2.99235	3.06449	118.151
2020-07-04	125	60695	1301	485.56	57977.4	1358.8	471.019	2.88481	2.95247	-28.8995
2020-07-05	126	62142	1447	493.19	59365.6	1388.2	478.41	2.9017	2.9694	29.4003
2020-07-06	127	63749	1607	501.961	60826.7	1461.13	486.26	3.00484	3.07563	72.9336
2020-07-07	128	64958	1209	507.484	62203.8	1377.09	493.335	2.79139	2.85423	-84.0443
2020-07-08	129	66226	1268	513.38	63544.5	1340.73	500.016	2.68136	2.74013	-36.3629
2020-07-09	130	68079	1853	523.685	65056	1511.48	507.906	2.97591	3.04411	170.758
2020-07-10	131	70736	2657	539.969	66949.4	1893.32	518.594	3.65088	3.74346	381.839
2020-07-11	132	72347	1611	548.083	68748.6	1799.22	528.424	3.40487	3.48711	-94.1075
2020-07-12	133	74018	1671	556.526	70505	1756.48	537.791	3.26609	3.34258	-42.7383
2020-07-13	134	75699	1681	564.918	72236.4	1731.32	546.833	3.16608	3.23846	-25.1589
2020-07-14	135	76981	1282	570.23	73817.9	1581.55	554.632	2.85152	2.91286	-149.773
2020-07-15	136	78572	1591	577.735	75402.6	1584.7	562.333	2.81807	2.87797	3.1516
2020-07-16	137	80094	1522	584.628	76966.4	1563.8	569.765	2.74464	2.80186	-20.8989
2020-07-17	138	81668	1574	591.797	78533.6	1567.2	577.109	2.7156	2.77157	3.40071
2020-07-18	139	83130	1462	598.058	80065.7	1532.13	584.092	2.6231	2.67593	-35.0662
2020-07-19	140	84882	1752	606.3	81671.2	1605.42	591.494	2.71418	2.76939	73.2892
2020-07-20	141	86521	1639	613.624	83287.8	1616.61	598.871	2.69944	2.75383	11.1928
2020-07-21	142	88214	1693	621.225	84929.8	1642.08	606.322	2.70826	2.76254	25.4619
2020-07-22	143	89869	1655	628.455	86576.2	1646.38	613.7	2.68272	2.73588	4.30791
2020-07-23	144	91751	1882	637.16	88301.2	1724.92	621.52	2.77533	2.83086	78.5386
2020-07-24	145	93657	1906	645.91	90086.4	1785.28	629.65	2.83536	2.89228	60.3591
2020-07-25	146	95418	1761	653.548	91863.6	1777.19	637.616	2.78724	2.84233	-8.09395
2020-07-26	147	97286	1868	661.81	93671.1	1807.46	645.68	2.79931	2.85437	30.2707
2020-07-27	148	98778	1492	667.419	95373.4	1702.31	652.927	2.60719	2.65641	-105.153
2020-07-28	149	100303	1525	673.174	97016.6	1643.2	659.676	2.49093	2.53668	-59.1019
2020-07-29	150	102051	1748	680.34	98694.7	1678.14	666.564	2.51759	2.56379	34.9321
2020-07-30	151	104432	2381	691.603	100607	1912.42	674.91	2.8336	2.88828	234.288
2020-07-31	152	106336	1904	699.579	102517	1909.62	683.133	2.79538	2.84857	-2.80797
2020-08-01	153	108376	2040	708.34	104470	1953.08	691.535	2.82426	2.87791	43.4614
2020-08-02	154	109936	1560	713.87	106292	1822.05	698.98	2.60673	2.65404	-131.026
2020-08-03	155	111455	1519	719.065	108013	1721.03	705.675	2.43885	2.48151	-101.017
2020-08-04	156	113134	1679	725.218	109720	1707.02	712.189	2.39687	2.43824	-14.0115
2020-08-05	157	115056	1922	732.841	111499	1778.68	719.073	2.47358	2.51664	71.659
2020-08-06	158	116871	1815	739.69	113289	1790.79	725.945	2.46684	2.50947	12.106
2020-08-07	159	118753	1882	746.874	115111	1821.19	732.922	2.48484	2.52766	30.404
2020-08-08	160	121226	2473	757.663	117149	2038.46	741.169	2.75033	2.79975	217.269
2020-08-09	161	123503	2277	767.099	119267	2117.97	749.812	2.82467	2.87573	79.5129
2020-08-10	162	125396	1893	774.049	121310	2042.98	757.891	2.69561	2.74292	-74.9914
2020-08-11	163	127083	1687	779.65	123234	1924.32	765.144	2.51498	2.55743	-118.661
2020-08-12	164	128776	1693	785.22	125082	1847.21	771.836	2.39327	2.43254	-77.1073
2020-08-13	165	130718	1942	792.23	126960	1878.81	778.634	2.41296	2.45248	31.5951
2020-08-14	166	132816	2098	800.096	128912	1951.87	785.788	2.48397	2.52497	73.0634
2020-08-15	167	135123	2307	809.12	130983	2070.25	793.565	2.60879	2.65258	118.376
2020-08-16	168	137468	2345	818.262	133144	2161.83	801.798	2.69623	2.74192	91.5837
2020-08-17	169	139549	2081	825.734	135279	2134.89	809.776	2.63639	2.68031	-26.9442
2020-08-18	170	141370	1821	831.588	137309	2030.26	817.047	2.48487	2.52489	-104.629
2020-08-19	171	143043	1673	836.509	139221	1911.17	823.534	2.3207	2.35674	-119.086
2020-08-20	172	144945	1902	842.703	141129	1908.12	829.924	2.29914	2.33453	-3.05753
2020-08-21	173	147211	2266	850.931	143156	2027.41	836.926	2.42245	2.46041	119.295
2020-08-22	174	149408	2197	858.667	145240	2083.94	844.173	2.46862	2.50741	56.53
2020-08-23	175	151498	2090	865.703	147326	2085.96	851.35	2.45018	2.48833	2.01999
2020-08-24	176	155412	3914	883.023	150021	2695.31	861.907	3.12714	3.18164	609.347
2020-08-25	177	155412	0	878.034	151818	1796.87	867.283	2.07184	2.10143	-898.436
2020-08-26	178	157859	2447	886.848	153832	2013.58	873.805	2.30438	2.33869	216.71
2020-08-27	179	160165	2306	894.777	155943	2111.05	880.795	2.39676	2.43288	97.4731
2020-08-28	180	162884	2719	904.911	158257	2313.7	888.834	2.60308	2.6436	202.649
2020-08-29	181	165887	3003	916.503	160800	2543.47	898.057	2.83219	2.87783	229.766
2020-08-30	182	169195	3308	929.643	163598	2798.31	908.586	3.07986	3.1313	254.844
2020-08-31	183	172053	2858	940.18	166417	2818.21	919.117	3.06621	3.11697	19.8959
2020-09-01	184	174796	2743	949.978	169210	2793.14	929.404	3.0053	3.05424	-25.0694
2020-09-02	185	177571	2775	959.843	171997	2787.09	939.551	2.96641	3.01412	-6.04626
2020-09-03	186	180646	3075	971.215	174880	2883.06	950.105	3.03447	3.08356	95.9692
2020-09-04	187	184268	3622	985.39	178009	3129.37	961.867	3.25344	3.30772	246.313
2020-09-05	188	187537	3269	997.537	181185	3175.92	973.757	3.26151	3.31567	46.5418
2020-09-06	189	190665	3128	1008.81	184345	3159.94	985.441	3.20663	3.2591	-15.9721
2020-09-07	190	194109	3444	1021.63	187600	3254.63	997.503	3.26278	3.31636	94.6853
2020-09-08	191	196989	2880	1031.36	190729	3129.75	1008.79	3.10249	3.15185	-124.876
2020-09-09	192	200035	3046	1041.85	193831	3101.84	1019.81	3.04159	3.08925	-27.9177
2020-09-10	193	203342	3307	1053.59	197002	3170.22	1031.07	3.0747	3.12291	68.3882
2020-09-11	194	207203	3861	1068.06	200402	3400.48	1043.4	3.25905	3.31146	230.259
2020-09-12	195	210940	3737	1081.74	203915	3512.65	1056.18	3.32581	3.37959	112.173
2020-09-13	196	214746	3806	1095.64	207525	3610.44	1069.33	3.37634	3.43107	97.7817
2020-09-14	197	218382	3636	1108.54	211144	3618.96	1082.4	3.34345	3.39707	8.52113
2020-09-15	198	221523	3141	1118.8	214604	3459.64	1094.54	3.16083	3.20978	-159.319
2020-09-16	199	225030	3507	1130.8	218079	3475.43	1106.63	3.14056	3.18881	15.7872
2020-09-17	200	228993	3963	1144.96	221717	3637.95	1119.41	3.2499	3.30049	162.525
2020-09-18	201	232628	3635	1157.35	225354	3636.97	1132.05	3.21271	3.26217	-0.98348
2020-09-19	202	236519	3891	1170.89	229076	3721.64	1145	3.25035	3.30045	84.6777
2020-09-20	203	240687	4168	1185.65	232946	3870.43	1158.55	3.34076	3.39275	148.785
2020-09-21	204	244676	3989	1199.39	236856	3909.95	1172.16	3.33567	3.38728	39.5234
2020-09-22	205	248852	4176	1213.91	240855	3998.64	1186.08	3.3713	3.4235	88.6823
2020-09-23	206	252923	4071	1227.78	244877	4022.76	1199.98	3.35235	3.40384	24.1215
2020-09-24	207	257388	4465	1243.42	249048	4170.17	1214.46	3.43377	3.48693	147.414
2020-09-25	208	262022	4634	1259.72	253372	4324.78	1229.55	3.51738	3.57228	154.61
2020-09-26	209	266845	4823	1276.77	257863	4490.85	1245.29	3.60628	3.66306	166.073
2020-09-27	210	271339	4494	1292.09	262355	4491.9	1260.89	3.56249	3.61792	1.04869
2020-09-28	211	275213	3874	1304.33	266641	4285.94	1275.37	3.36055	3.41095	-205.968
2020-09-29	212	278722	3509	1314.73	270668	4026.96	1288.49	3.12534	3.17025	-258.978
2020-09-30	213	282724	4002	1327.34	274687	4018.64	1301.44	3.08784	3.13176	-8.31891
2020-10-01	214	287008	4284	1341.16	278794	4107.09	1314.68	3.12403	3.16855	88.4541
2020-10-02	215	291182	4174	1354.33	282923	4129.39	1327.9	3.10972	3.15374	22.3027
2020-10-03	216	295499	4317	1368.05	287115	4191.93	1341.28	3.12532	3.16947	62.5351
2020-10-04	217	299506	4007	1380.21	291245	4130.29	1354.26	3.04985	3.09221	-61.6432
2020-10-05	218	303498	3992	1392.19	295330	4084.19	1366.9	2.98791	3.02881	-46.0955
2020-10-06	219	307120	3622	1402.37	299260	3930.13	1378.73	2.85055	2.88849	-154.064
2020-10-07	220	311176	4056	1414.44	303232	3972.08	1390.63	2.85632	2.89422	41.9576
2020-10-08	221	315714	4538	1428.57	307393	4160.72	1403.28	2.96501	3.00492	188.638
2020-10-09	222	320564	4850	1443.98	311783	4390.48	1416.85	3.09877	3.14125	229.759
2020-10-10	223	324658	4094	1455.87	316075	4291.65	1429.85	3.00147	3.04175	-98.8274
2020-10-11	224	328952	4294	1468.54	320367	4292.44	1442.75	2.97518	3.01476	0.78174
2020-10-12	225	333449	4497	1482	324728	4360.62	1455.83	2.99528	3.03509	68.1878
2020-10-13	226	336716	3267	1489.89	328724	3996.08	1467.18	2.72364	2.75802	-364.541
2020-10-14	227	340622	3906	1500.54	332690	3966.06	1478.3	2.68285	2.71634	-30.0276
2020-10-15	228	344749	4127	1512.06	336710	4019.7	1489.55	2.6986	2.73225	53.6482
2020-10-16	229	349160	4411	1524.72	340860	4150.14	1501.27	2.76441	2.79914	130.432
2020-10-17	230	353461	4301	1536.79	345060	4200.42	1513.11	2.77602	2.81082	50.2881
2020-10-18	231	357762	4301	1548.75	349294	4233.95	1524.99	2.77637	2.81103	33.5254
2020-10-19	232	361867	4105	1559.77	353485	4190.97	1536.59	2.72745	2.76106	-42.9831
2020-10-20	233	365240	3373	1567.55	357403	3918.31	1546.91	2.533	2.56301	-272.655
2020-10-21	234	368842	3602	1576.25	361216	3812.87	1556.69	2.44935	2.47782	-105.437
2020-10-22	235	373109	4267	1587.7	365181	3964.25	1567.02	2.52979	2.55953	151.375
2020-10-23	236	377541	4432	1599.75	369301	4120.17	1577.93	2.61112	2.64213	155.917
2020-10-24	237	381910	4369	1611.43	373504	4203.11	1589.1	2.64496	2.67644	82.9446
2020-10-25	238	385980	4070	1621.76	377663	4158.74	1599.99	2.59923	2.62978	-44.3703
2020-10-26	239	389712	3732	1630.59	381679	4016.49	1610.19	2.49442	2.52306	-142.247
2020-10-27	240	392934	3222	1637.22	385431	3751.66	1619.2	2.31698	2.34262	-264.831
2020-10-28	241	396454	3520	1645.04	389105	3674.44	1627.81	2.25729	2.28189	-77.2208
2020-10-29	242	400483	4029	1654.89	392898	3792.63	1636.84	2.31704	2.3425	118.186
2020-10-30	243	404048	3565	1662.75	396614	3716.75	1645.48	2.25877	2.28321	-75.8759
2020-10-31	244	406945	2897	1667.81	400058	3443.5	1652.92	2.08328	2.10499	-273.251
2020-11-01	245	410088	3143	1673.83	403401	3343.33	1659.89	2.01419	2.03481	-100.167
2020-11-02	246	412784	2696	1677.98	406529	3127.56	1665.92	1.87737	1.896	-215.778
2020-11-03	247	415402	2618	1681.79	409487	2957.7	1671.21	1.7698	1.78691	-169.852
2020-11-04	248	418375	2973	1687	412449	2962.8	1676.47	1.76728	1.78431	5.09864
2020-11-05	249	421731	3356	1693.7	415543	3093.87	1682.21	1.83916	1.85708	131.066
2020-11-06	250	429574	7843	1718.3	420220	4676.91	1694.24	2.76048	2.79239	1583.04
2020-11-07	251	429574	0	1711.45	423338	3117.94	1699.98	1.83411	1.85179	-1558.97
2020-11-08	252	433836	4262	1721.57	426837	3499.29	1707.18	2.04976	2.07033	381.353
2020-11-09	253	437716	3880	1730.1	430464	3626.2	1714.82	2.11462	2.13604	126.902
2020-11-10	254	440569	2853	1734.52	433832	3368.46	1721.39	1.95683	1.97596	-257.732
2020-11-11	255	444348	3779	1742.54	437337	3505.31	1728.44	2.02802	2.04805	136.845
2020-11-12	256	448118	3770	1750.46	440931	3593.54	1735.78	2.07027	2.09082	88.2302
2020-11-13	257	452291	4173	1759.89	444718	3786.69	1743.82	2.1715	2.19339	193.153
2020-11-14	258	457735	5444	1774.17	449057	4339.13	1753.93	2.47394	2.50024	552.436
2020-11-15	259	463007	5272	1787.67	453707	4650.09	1765.18	2.63434	2.66304	310.957
2020-11-16	260	467113	4106	1796.59	458176	4468.72	1775.65	2.51667	2.54338	-181.362
2020-11-17	261	470648	3535	1803.25	462333	4157.48	1784.85	2.32932	2.3531	-311.241
2020-11-18	262	474455	3807	1810.9	466374	4040.66	1793.53	2.2529	2.27549	-116.828
2020-11-19	263	478720	4265	1820.23	470489	4115.44	1802.43	2.28327	2.30621	74.7816
2020-11-20	264	483518	4798	1831.51	474832	4342.96	1812.12	2.39661	2.42112	227.521
2020-11-21	265	488310	4792	1842.68	479325	4492.64	1822.31	2.46536	2.49079	149.681
2020-11-22	266	493308	4998	1854.54	483986	4661.09	1833.05	2.5428	2.56931	168.454
2020-11-23	267	497668	4360	1863.93	488547	4560.73	1843.34	2.47416	2.49952	-100.364
2020-11-24	268	502110	4442	1873.54	493068	4521.15	1853.41	2.43937	2.46412	-39.5761
2020-11-25	269	506302	4192	1882.16	497479	4411.43	1862.99	2.36793	2.39155	-109.717
2020-11-26	270	511836	5534	1895.69	502265	4785.62	1873.89	2.55384	2.58011	374.188
2020-11-27	271	516753	4917	1906.84	507094	4829.42	1884.87	2.56219	2.58849	43.7923
2020-11-28	272	522581	5828	1921.25	512256	5162.28	1897	2.72128	2.7499	332.862
2020-11-29	273	527999	5418	1934.06	517504	5247.52	1909.35	2.74832	2.77725	85.241
2020-11-30	274	534266	6267	1949.88	523091	5587.35	1922.86	2.90574	2.93705	339.827
2020-12-01	275	538883	4617	1959.57	528355	5263.9	1935.1	2.72022	2.74848	-323.448
2020-12-02	276	543975	5092	1970.92	533562	5206.6	1947.04	2.67411	2.70156	-57.299
2020-12-03	277	549508	5533	1983.78	538877	5315.4	1959.29	2.71292	2.74087	108.801
2020-12-04	278	557877	8369	2006.75	545210	6333.27	1975.11	3.20654	3.24232	1017.87
2020-12-05	279	563680	5803	2020.36	551367	6156.51	1990.19	3.09342	3.12716	-176.755
2020-12-06	280	569707	6027	2034.67	557480	6113.34	2005.02	3.04902	3.0819	-43.1702
2020-12-07	281	575796	6089	2049.1	563586	6105.23	2019.71	3.02282	3.05516	-8.11344
2020-12-08	282	581550	5754	2062.23	569574	5988.15	2033.88	2.94419	2.97516	-117.076
2020-12-09	283	586842	5292	2073.65	575330	5756.1	2047.14	2.81178	2.84059	-232.05
2020-12-10	284	592900	6058	2087.68	581187	5856.73	2060.65	2.84218	2.87135	100.633
2020-12-11	285	598933	6033	2101.52	587102	5915.49	2074.27	2.85184	2.88106	58.7554
2020-12-12	286	605243	6310	2116.23	593149	6046.99	2088.26	2.89571	2.92551	131.504
2020-12-13	287	611631	6388	2131.12	599310	6160.66	2102.55	2.9301	2.96032	113.669
2020-12-14	288	617820	6189	2145.21	605480	6170.11	2116.77	2.91487	2.94476	9.44604
2020-12-15	289	623309	5489	2156.78	611423	5943.07	2130.1	2.79004	2.81793	-227.036
2020-12-16	290	629429	6120	2170.44	617425	6002.05	2143.55	2.80005	2.828	58.976
2020-12-17	291	636154	6725	2186.1	623668	6243.03	2157.73	2.89333	2.92259	240.984
2020-12-18	292	643508	7354	2203.79	630281	6613.35	2173.09	3.0433	3.07475	370.323
2020-12-19	293	650197	6689	2219.1	636920	6638.57	2188.43	3.03349	3.06468	25.2151
2020-12-20	294	657948	7751	2237.92	643929	7009.38	2204.92	3.17897	3.21233	370.81
2020-12-21	295	664930	6982	2254	650929	7000.25	2221.28	3.15145	3.18425	-9.12662
2020-12-22	296	671778	6848	2269.52	657879	6949.5	2237.36	3.10612	3.13809	-50.7511
2020-12-23	297	678125	6347	2283.25	664628	6748.67	2252.66	2.99587	3.02604	-200.834
2020-12-24	298	685639	7514	2300.8	671631	7003.78	2268.71	3.08713	3.11859	255.111
2020-12-25	299	692838	7199	2317.18	678700	7068.85	2284.87	3.09377	3.12524	65.0738
2020-12-26	300	700097	7259	2333.66	685833	7132.23	2301.13	3.09945	3.13089	63.3825
2020-12-27	301	706837	6740	2348.3	692834	7001.49	2316.85	3.02199	3.05215	-130.745
2020-12-28	302	713365	6528	2362.14	699678	6843.66	2331.95	2.93474	2.96351	-157.83
2020-12-29	303	719219	5854	2373.66	706191	6513.77	2345.85	2.77672	2.80313	-329.887
2020-12-30	304	727122	7903	2391.85	713168	6976.85	2361.18	2.95481	2.9837	463.076
2020-12-31	305	735124	8002	2410.24	720487	7318.57	2377.54	3.07821	3.10884	341.717
2021-01-01	306	743198	8074	2428.75	728057	7570.38	2394.61	3.16143	3.19321	251.811
2021-01-02	307	751270	8072	2447.13	735795	7737.58	2412.12	3.2078	3.24018	167.208
2021-01-03	308	758473	7203	2462.57	743354	7559.39	2428.94	3.11222	3.14304	-178.195
2021-01-04	309	765350	6877	2476.86	750686	7331.93	2444.91	2.99885	3.0279	-227.463
2021-01-05	310	772103	6753	2490.65	757825	7138.95	2460.16	2.90183	2.92939	-192.976
2021-01-06	311	779548	7445	2506.59	765066	7240.97	2475.63	2.92489	2.9527	102.016
2021-01-07	312	788402	8854	2526.93	772845	7778.64	2492.73	3.12053	3.15109	537.678
2021-01-08	313	797723	9321	2548.64	781137	8292.76	2511.37	3.30209	3.33529	514.118
2021-01-09	314	808340	10617	2574.33	790205	9067.51	2532.36	3.58066	3.61813	774.746
2021-01-10	315	818386	10046	2598.05	799599	9393.67	2554.25	3.67766	3.71657	326.164
2021-01-11	316	828026	9640	2620.34	809074	9475.78	2576.28	3.67809	3.71686	82.1091
2021-01-12	317	836718	8692	2639.49	818289	9214.52	2597.35	3.54766	3.5842	-261.261
2021-01-13	318	846765	10047	2662.78	827781	9492.01	2619.16	3.62407	3.66171	277.493
2021-01-14	319	858043	11278	2689.79	837868	10087.3	2642.7	3.81705	3.85774	595.329
2021-01-15	320	869600	11557	2717.5	848446	10577.2	2667.64	3.96502	4.00806	489.886
2021-01-16	321	882418	12818	2748.97	859770	11324.2	2694.75	4.20231	4.24934	746.924
2021-01-17	322	896642	14224	2784.6	872060	12290.8	2724.7	4.51087	4.56336	966.616
2021-01-18	323	907929	11287	2810.93	884017	11956.2	2753.44	4.34227	4.39146	-334.589
2021-01-19	324	917015	9086	2830.29	895016	10999.5	2779.06	3.95798	4.00029	-956.726
2021-01-20	325	927380	10365	2853.48	905804	10788	2803.86	3.84754	3.88789	-211.484
2021-01-21	326	939948	12568	2883.28	917185	11381.3	2830.33	4.02119	4.06433	593.344
2021-01-22	327	951651	11703	2910.25	928674	11488.5	2856.97	4.02123	4.06424	107.229
2021-01-23	328	965283	13632	2942.94	940877	12203	2885.63	4.2289	4.27535	714.486
2021-01-24	329	977474	12191	2971.05	953076	12199	2914.1	4.1862	4.23176	-4.00922
2021-01-25	330	989262	11788	2997.76	965138	12062	2941.99	4.09995	4.14389	-137.006
2021-01-26	331	999256	9994	3018.9	976511	11372.7	2967.63	3.83225	3.87163	-689.337
2021-01-27	332	1012350	13094	3049.25	988457	11946.4	2994.83	3.98902	4.03085	573.775
2021-01-28	333	1024298	11948	3075.97	1.0004e+06	11947	3021.88	3.95349	3.99461	0.516697
2021-01-29	334	1037993	13695	3107.76	1.01293e+06	12529.6	3050.51	4.1074	4.15095	582.678
2021-01-30	335	1051795	13802	3139.69	1.02589e+06	12953.8	3080.23	4.20545	4.25053	424.119
2021-01-31	336	1066313	14518	3173.55	1.03936e+06	13475.2	3111.34	4.33099	4.37809	521.412
2021-02-01	337	1078314	12001	3199.74	1.05235e+06	12983.8	3140.81	4.1339	4.17749	-491.392
2021-02-02	338	1089308	10994	3222.8	1.06467e+06	12320.5	3168.14	3.88888	3.92834	-663.261
2021-02-03	339	1099687	10379	3243.91	1.07634e+06	11673.3	3193.4	3.65546	3.69119	-647.174
2021-02-04	340	1111671	11984	3269.62	1.08812e+06	11776.9	3218.81	3.65878	3.69447	103.551
2021-02-05	341	1123105	11434	3293.56	1.09978e+06	11662.6	3243.72	3.59543	3.63007	-114.3
2021-02-06	342	1134854	11749	3318.29	1.11147e+06	11691.4	3268.58	3.57691	3.61118	28.8003
2021-02-07	343	1147010	12156	3344.05	1.12332e+06	11846.3	3293.74	3.5966	3.63108	154.867
2021-02-08	344	1157837	10827	3365.81	1.13482e+06	11506.5	3317.76	3.46816	3.50065	-339.755
2021-02-09	345	1166079	8242	3379.94	1.14524e+06	10418.3	3338.49	3.12068	3.14826	-1088.17
2021-02-10	346	1174779	8700	3395.32	1.15509e+06	9845.56	3357.43	2.93247	2.95752	-572.78
2021-02-11	347	1183555	8776	3410.82	1.16458e+06	9489.04	3375.23	2.81138	2.83485	-356.52
2021-02-12	348	1191990	8435	3425.26	1.17371e+06	9137.69	3391.9	2.69397	2.71596	-351.347
2021-02-13	349	1201859	9869	3443.72	1.1831e+06	9381.46	3409.18	2.75183	2.77446	243.769
2021-02-14	350	1210703	8844	3459.15	1.1923e+06	9202.31	3425.83	2.68615	2.70793	-179.154
2021-02-15	351	1223930	13227	3486.98	1.20284e+06	10543.9	3446.22	3.05955	3.08594	1341.56
2021-02-16	352	1223930	0	3477.07	1.20987e+06	7029.25	3456.5	2.03363	2.04813	-3514.62
2021-02-17	353	1233959	10029	3495.63	1.2179e+06	8029.17	3469.55	2.31418	2.33159	999.917
2021-02-18	354	1243646	9687	3513.12	1.22648e+06	8581.78	3484.07	2.46315	2.48215	552.612
2021-02-19	355	1252685	9039	3528.69	1.23522e+06	8734.18	3498.94	2.49623	2.51555	152.408
2021-02-20	356	1263299	10614	3548.59	1.24458e+06	9360.79	3515.49	2.66272	2.6839	626.605
2021-02-21	357	1271353	8054	3561.21	1.2535e+06	8925.19	3530.73	2.52786	2.54742	-435.597
2021-02-22	358	1278653	7300	3571.66	1.26189e+06	8383.46	3544.37	2.36529	2.383	-541.731
2021-02-23	359	1288833	10180	3590.06	1.27087e+06	8982.31	3559.6	2.5234	2.54281	598.846
2021-02-24	360	1298608	9775	3607.24	1.28011e+06	9246.54	3575.48	2.58609	2.60616	264.231
2021-02-25	361	1306141	7533	3618.12	1.28879e+06	8675.36	3589.7	2.41674	2.43486	-571.18
2021-02-26	362	1314634	8493	3631.59	1.2974e+06	8614.57	3603.66	2.39051	2.4083	-60.7864
2021-02-27	363	1322866	8232	3644.26	1.30589e+06	8487.05	3617.19	2.34631	2.36358	-127.524
2021-02-28	364	1329074	6208	3651.3	1.31362e+06	7727.37	3628.56	2.12959	2.1446	-759.683
The omega of EMA			0.333333
Mean values, STDs, and CVs (Feb 24 - June 30, 2020)
Mean			455.306	178.309		450.823	176.785	2.58039	2.79523
Standard Deviation			383.12	135.624		353.141	131.08	0.686482	0.817079
Coefficent of Variation % (=STDev/Mean)			0.841456	0.760608		0.783325	0.741465	0.266038	0.292312
Maximum						1224.77	442.954	4.34972	5.16331
Minimum						0.918519	1.76721	0.458891	0.44
Number of recording days			121
Mean values, STDs, and CVs (Mar 2, 2020 - Feb 28, 2021)
Mean			3651.3	1235.52		3648.93	1229.07	2.80478	2.90099
Standard Deviation			3560.36	1062.69		3461.36	1049.1	0.605093	0.643852
Coefficent of Variation % (=STDev/Mean)			0.975094	0.860116		0.948594	0.853568	0.215736	0.221942
Maximum						13475.2	3628.56	4.51087	5.16331
Minimum						0.918519	1.76721	0.458891	0.44
Number of recording days			364
