# Supplementary material for: When can physical distancing be relaxed? A health production function approach for COVID-19 control policy
Source: BMC Public Health. 2021 Jun 2;21:1037. doi: 10.1186/s12889-021-11088-x (PMC8170438; doi:10.1186/s12889-021-11088-x)
Supplement: Supplementary file 9 — Additional file 9. Arc elasticity based on 5-day EMA; Arc elasticity values and graphs. [file 12889_2021_11088_MOESM9_ESM.xlsx]

## Sheet: Sheet1
ARC ELASTICITIES BASED ON 5-DAY EMA
Date	France	Germany	Italy	UK	US	Indonesia
2020-01-20
2020-01-21
2020-01-22
2020-01-23
2020-01-24
2020-01-25					0.275
2020-01-26					1.26422
2020-01-27					0.836842
2020-01-28					0.578491
2020-01-29	0.578947				0.407899
2020-01-30	1				0.692227
2020-01-31	1.24454				0.886067
2020-02-01	0.826087				1.01067
2020-02-02	0.569401	1.44138			0.681749
2020-02-03	0.399599	1.26422	0.275		1.30004
2020-02-04	0.282802	1.47739	0.208		1.26526
2020-02-05	0.200814	0.958849	0.155844		0.840736
2020-02-06	0.142676	0.653047	0.115745	0.628571	0.979051
2020-02-07	0.101271	0.79444	0.0852735	1.22041	0.659262
2020-02-08	3.88176	0.889186	0.0623666	0.811765	0.449905
2020-02-09	2.27915	0.605334	0.0453132	0.56259	0.30937
2020-02-10	1.44517	0.418934	0.0327282	3.28944	0.213621
2020-02-11	0.952922	0.292415	0.023513	2.44085	0.617722
2020-02-12	0.642061	0.999612	0.0168121	1.49299	0.420497
2020-02-13	0.437974	0.673222	0.0119695	1.49649	0.774657
2020-02-14	0.300869	0.460362	0.00848899	0.979729	1.01035
2020-02-15	0.207489	0.317486	0.00599974	0.661527	0.677608
2020-02-16	0.143372	0.219953	0.00422718	0.454166	0.459005
2020-02-17	0.836281	0.152719	0.00296989	0.314629	0.31278
2020-02-18	0.564227	0.106121	0.00208119	0.218985	0.213881
2020-02-19	0.383825	0.0737343	0.00145502	0.15274	0.146535
2020-02-20	0.262373	0.0512011	0.00101507	0.106597	0.100491
2020-02-21	0.179846	0.0355221	0.000706765	0.0743704	9.38693
2020-02-22	0.123455	0.0246182	21.4384	0.0518421	5.57308
2020-02-23	0.0847974	0.0170421	31.0059	0.776117	3.36042
2020-02-24	0.0582502	0.0117838	18.4269	0.525308	7.72986
2020-02-25	0.0400046	0.00813862	16.2907	0.358431	4.48465
2020-02-26	1.84114	1.2887	12.5345	1.77336	4.25801
2020-02-27	3.74343	3.27961	9.40597	4.60352	2.66245
2020-02-28	15.6424	13.8763	12.3218	5.09776	2.39606
2020-02-29	15.241	9.98045	11.1089	6.89976	1.55901
2020-03-01	18.5132	16.6506	9.53864	8.46233	1.0319
2020-03-02	12.8692	10.5871	11.657	6.21394	1.13099
2020-03-03	13.0437	8.94293	9.17375	9.0846	0.754989
2020-03-04	10.3439	8.65473	8.4056	12.1262	12.9662
2020-03-05	11.5546	9.81536	8.18197	13.0462	7.11159
2020-03-06	14.4396	13.13	8.35754	11.6276	14.4597
2020-03-07	15.1096	17.493	7.87535	9.63791	7.82056	0.44
2020-03-08	11.2421	12.8971	8.67321	9.70403	4.68119	0.892537
2020-03-09	16.2003	8.11308	8.99652	8.03365	20.8163	0.616071
2020-03-10	13.4974	9.02247	9.1232	6.77548	20.1198	3.6892
2020-03-11	12.4872	7.60344	7.07609	8.68568	10.2693	2.01868
2020-03-12	12.3717	8.06413	7.97332	11.3956	14.0794	3.70867
2020-03-13	12.0148	13.158	8.33506	13.6933	13.7491	2.09212
2020-03-14	12.1478	12.662	7.87964	13.7497	14.6368	5.16331
2020-03-15	11.4802	11.5871	8.19621	12.1974	8.61847	4.83199
2020-03-16	10.867	11.7775	7.31622	9.67549	5.17898	4.89332
2020-03-17	10.9291	11.4003	7.46897	8.62764	22.0298	4.47359
2020-03-18	9.82463	10.3077	6.87892	8.66387	17.0522	4.61119
2020-03-19	9.64526	8.93568	6.72658	8.93328	36.1074	4.97281
2020-03-20	10.1227	18.405	6.97772	9.45839	28.0973	4.29724
2020-03-21	9.24012	15.9854	7.12351	9.25458	13.7281	4.21535
2020-03-22	8.83454	12.7342	7.14026	9.20486	7.84213	3.65873
2020-03-23	7.74792	10.6571	6.49166	8.51314	26.2657	3.28084
2020-03-24	10.041	10.1529	5.68729	8.17555	22.2544	2.03072
2020-03-25	8.88258	7.7968	5.26253	9.44757	18.0018	2.86463
2020-03-26	8.47273	8.17711	4.89448	9.50392	15.9276	4.4605
2020-03-27	8.83197	8.49058	4.85078	9.43502	11.0481	4.36969
2020-03-28	8.51715	8.52689	4.66867	9.36439	12.9175	2.64908
2020-03-29	8.6574	7.07946	4.47645	8.95693	13.2103	2.73901
2020-03-30	6.96653	6.47527	4.10525	8.00345	12.803	4.03049
2020-03-31	7.04636	5.92106	3.5623	7.26154	11.5753	3.3928
2020-04-01	8.61882	5.78988	3.19997	7.68832	11.3181	3.237
2020-04-02	7.69631	5.81887	3.10448	7.7536	10.8906	2.83316
2020-04-03	5.73274	5.69437	2.99083	7.72438	10.5037	3.10003
2020-04-04	5.92923	5.46375	2.87623	7.3978	10.0899	2.63035
2020-04-05	5.4934	5.17545	2.82344	7.00189	9.93468	2.76739
2020-04-06	4.21918	4.30001	2.67336	6.18108	9.59952	1.77945
2020-04-07	4.18944	3.77472	2.42662	5.40915	8.41017	3.72232
2020-04-08	4.0606	3.46154	2.1552	5.54124	7.80566	2.34984
2020-04-09	3.97637	3.47394	2.11829	5.54786	7.44221	2.6136
2020-04-10	4.0045	3.52447	2.14993	5.3162	6.98565	4.28497
2020-04-11	3.99399	3.24248	2.11433	4.98882	6.88152	2.68614
2020-04-12	3.55651	2.74789	2.20988	4.54248	6.41375	4.73031
2020-04-13	2.80037	2.36135	2.15583	3.99503	6.01982	2.94938
2020-04-14	2.63526	2.00802	1.95364	3.59634	5.54667	3.05889
2020-04-15	3.33387	1.86284	1.78754	3.51121	4.91258	2.95635
2020-04-16	2.92082	1.84452	1.62538	3.46144	4.54537	2.90518
2020-04-17	2.64549	1.9345	1.70015	3.5878	4.41827	3.09995
2020-04-18	1.84499	2.03193	1.69578	3.68012	4.47554	3.24707
2020-04-19	1.92054	1.84943	1.6879	3.61069	4.33134	3.04303
2020-04-20	1.47249	1.58763	1.60741	3.47388	4.11178	2.8893
2020-04-21	1.53189	1.41728	1.42624	3.15615	3.90847	2.37935
2020-04-22	1.72428	1.3958	1.38119	3.16042	3.65779	2.55536
2020-04-23	1.62459	1.40287	1.45076	3.11481	3.4035	2.39981
2020-04-24	1.50734	1.40235	1.38013	3.21579	3.42934	2.47049
2020-04-25	1.46321	1.34373	1.39072	3.18076	3.47995	2.68291
2020-04-26	1.37527	1.24064	1.29248	3.09418	3.78457	2.68887
2020-04-27	1.02093	1.02936	1.22188	2.77374	3.70315	2.38879
2020-04-28	0.984996	0.915218	1.08415	2.50287	3.50196	2.04999
2020-04-29	0.926062	0.871914	1.0478	2.55626	3.10868	2.27305
2020-04-30	1.03788	0.878352	1.02292	2.57925	2.77167	2.05915
2020-05-01	0.968907	0.915143	0.973313	2.71073	2.92395	2.09992
2020-05-02	0.804662	0.800944	0.955067	2.6894	3.01442	2.29243
2020-05-03	0.731608	0.69517	0.933084	2.6189	2.88299	2.10735
2020-05-04	0.555565	0.602454	0.83944	2.29454	2.95141	2.09504
2020-05-05	0.513911	0.542538	0.751652	2.03599	2.89286	2.16671
2020-05-06	0.624116	0.556586	0.6711	1.93398	2.42254	2.37118
2020-05-07	1.52883	0.635633	0.675991	1.91255	2.30539	2.25922
2020-05-08	1.15195	0.673762	0.673198	1.91746	2.21704	2.12167
2020-05-09	0.9265	0.708507	0.660366	1.90466	2.40209	2.02061
2020-05-10	0.73303	0.611896	0.613879	1.77359	2.37788	2.30449
2020-05-11	0.507757	0.483889	0.538885	1.53467	2.37605	2.20788
2020-05-12	0.452236	0.518923	0.480209	1.40525	2.27983	1.86529
2020-05-13	0.483527	0.514898	0.547392	1.52554	2.04131	2.07669
2020-05-14	0.445237	0.541332	0.510187	1.57119	1.98074	2.54796
2020-05-15	0.446081	0.555541	0.502894	1.58259	1.91928	2.62141
2020-05-16	0.43398	0.503688	0.465691	1.47745	2.05447	2.52135
2020-05-17	0.390339	0.461823	0.455575	1.39036	2.01357	2.50496
2020-05-18	0.269489	0.382873	0.416604	1.26004	2.24012	2.4161
2020-05-19	0.309029	0.36737	0.354073	1.13496	1.85387	2.35709
2020-05-20	0.336505	0.419132	0.372993	1.17258	1.91126	2.29177
2020-05-21	0.324961	0.443246	0.361596	1.27073	1.91312	2.54667
2020-05-22	0.296594	0.397787	0.350718	1.28087	1.89532	3.0955
2020-05-23	0.301107	0.407085	0.345742	1.26357	1.81637	2.92643
2020-05-24	0.266089	0.368242	0.345925	1.16996	1.86071	3.23496
2020-05-25	0.187456	0.311219	0.323034	1.02289	1.93914	2.82606
2020-05-26	0.206446	0.305436	0.268423	0.899808	1.69438	2.49145
2020-05-27	0.20334	0.28637	0.249014	0.8599	1.78798	2.18451
2020-05-28	0.179936	0.272049	0.26909	0.841414	1.62029	2.33017
2020-05-29	1.08416	0.351265	0.284715	0.855525	1.59373	2.41162
2020-05-30	0.880587	0.404406	0.282173	0.853244	1.6161	2.439
2020-05-31	1.11153	0.336819	0.263228	0.814793	1.5435	2.29478
2020-06-01	0.767325	0.302852	0.240077	0.725203	1.63723	2.36627
2020-06-02	0.587036	0.25265	0.193112	0.658704	1.76377	2.12148
2020-06-03	0.165656	0.24952	0.187206	0.673356	1.54969	2.12546
2020-06-04	0.187061	0.260125	0.18416	0.690652	1.66864	2.20721
2020-06-05	0.329224	0.294486	0.156068	0.681988	1.48126	2.13578
2020-06-06	0.387877	0.294325	0.20042	0.658409	1.49618	2.2165
2020-06-07	0.41962	0.269376	0.184644	0.623214	1.72792	2.58418
2020-06-08	0.370286	0.232145	0.160734	0.548148	1.87592	2.4478
2020-06-09	0.278091	0.240432	0.16056	0.485455	1.69208	2.54037
2020-06-10	0.289489	0.238665	0.161341	0.506455	1.5617	2.79538
2020-06-11	0.322974	0.29591	0.146759	0.530892	1.46694	3.14481
2020-06-12	0.321443	0.261849	0.171171	0.554657	1.47939	3.07237
2020-06-13	0.391422	0.26166	0.146291	0.540825	1.52116	3.13946
2020-06-14	0.385344	0.236872	0.165343	0.538033	1.55626	3.06421
2020-06-15	0.35475	0.20686	0.176947	0.509585	1.65502	2.8456
2020-06-16	0.254107	0.233821	0.177838	0.479699	1.63058	2.84448
2020-06-17	0.242203	0.244032	0.160793	0.497658	1.53383	2.91072
2020-06-18	0.261772	0.311046	0.173079	0.520276	1.69577	2.86628
2020-06-19	0.240025	0.405034	0.182284	0.520837	1.68418	3.09276
2020-06-20	0.349427	0.425303	0.0924664	0.524186	1.67188	2.95818
2020-06-21	0.370533	0.461548	0.115503	0.519974	1.9842	3.01751
2020-06-22	0.24979	0.447661	0.123119	0.466292	2.08235	2.72541
2020-06-23	0.273782	0.430101	0.127879	0.422631	2.02936	2.60505
2020-06-24	0.30315	0.440727	0.109071	0.43851	1.96593	2.59748
2020-06-25	0.229852	0.459609	0.192819	0.447959	2.09827	2.63165
2020-06-26	0.15404	0.432706	0.190978	0.435965	2.2576	2.69366
2020-06-27	0.376681	0.470447	0.181483	0.418475	2.42134	2.76941
2020-06-28	0.252227	0.382491	0.158554	0.398484	2.60843	2.91729
2020-06-29	0.168998	0.325626	0.143188	0.381717	2.72282	2.85056
2020-06-30	0.360764	0.350793	0.122868	0.334917	2.70789	2.70558
2020-07-01	0.345887	0.359598	0.112836	0.354689	2.57426	2.75954
2020-07-02	0.440373	0.375919	0.11491	0.34819	2.64876	2.84855
2020-07-03	0.458996	0.371984	0.120641	0.350435	2.91706	3.06449
2020-07-04	0.46098	0.363333	0.129518	0.343566	3.05532	2.95247
2020-07-05	0.308482	0.308269	0.138361	0.335256	3.10444	2.9694
2020-07-06	0.206588	0.266287	0.135082	0.297688	3.23097	3.07563
2020-07-07	0.428497	0.2854	0.136658	0.301115	3.02315	2.85423
2020-07-08	0.405742	0.300572	0.122138	0.331264	2.92875	2.74013
2020-07-09	0.401124	0.323627	0.125123	0.332181	2.9382	3.04411
2020-07-10	0.445563	0.326475	0.132082	0.351057	3.21539	3.74346
2020-07-11	0.471558	0.324079	0.151032	0.368276	3.26905	3.48711
2020-07-12	0.315495	0.286491	0.144013	0.352244	3.42867	3.34258
2020-07-13	0.211238	0.236616	0.150055	0.318859	3.44064	3.23846
2020-07-14	0.539229	0.274984	0.139425	0.281619	3.39044	2.91286
2020-07-15	0.360631	0.283815	0.119792	0.326149	3.31768	2.87797
2020-07-16	0.516663	0.342285	0.117933	0.348659	3.29298	2.80186
2020-07-17	0.48697	0.395933	0.132762	0.380799	3.37855	2.77157
2020-07-18	0.577218	0.416831	0.143197	0.389773	3.49435	2.67593
2020-07-19	0.385941	0.337127	0.154696	0.370298	3.60185	2.76939
2020-07-20	0.258275	0.297704	0.15533	0.34303	3.52635	2.75383
2020-07-21	0.832358	0.350907	0.149334	0.30968	3.39149	2.76254
2020-07-22	0.72128	0.367185	0.130698	0.36163	3.19871	2.73588
2020-07-23	0.82676	0.412138	0.154934	0.388689	3.15617	2.83086
2020-07-24	0.857029	0.514796	0.177758	0.411571	3.22636	2.89228
2020-07-25	0.912414	0.573885	0.18026	0.419094	3.29193	2.84233
2020-07-26	0.609067	0.473589	0.187577	0.411968	3.36064	2.85437
2020-07-27	0.407125	0.417314	0.187872	0.35898	3.22901	2.65641
2020-07-28	1.101	0.466968	0.167183	0.313965	3.09368	2.53668
2020-07-29	0.981005	0.515788	0.161932	0.224139	2.88034	2.56379
2020-07-30	1.11752	0.613811	0.180005	0.302961	2.81927	2.88828
2020-07-31	1.1996	0.670093	0.215858	0.372893	2.85848	2.84857
2020-08-01	1.26552	0.733408	0.239485	0.427019	2.91086	2.87791
2020-08-02	0.84344	0.561861	0.234544	0.441647	2.93031	2.65404
2020-08-03	0.563163	0.528552	0.217148	0.446195	2.79938	2.48151
2020-08-04	1.53316	0.618102	0.185728	0.487305	2.54306	2.43824
2020-08-05	1.37336	0.636658	0.17278	0.462616	2.39894	2.51664
2020-08-06	1.50403	0.741235	0.213957	0.491744	2.30664	2.50947
2020-08-07	1.55427	0.842028	0.24626	0.523752	2.29514	2.52766
2020-08-08	1.82509	0.901715	0.307177	0.529334	2.31039	2.79975
2020-08-09	1.21354	0.769971	0.295358	0.510207	2.39589	2.87573
2020-08-10	0.808984	0.64651	0.3179	0.56066	2.34605	2.74292
2020-08-11	2.20768	0.725573	0.280228	0.543845	2.22593	2.55743
2020-08-12	1.92892	0.857595	0.295315	0.601933	2.03145	2.43254
2020-08-13	2.14827	1.01212	0.322571	0.612208	2.10647	2.45248
2020-08-14	2.31775	1.11582	0.353308	0.644459	2.16702	2.52497
2020-08-15	2.47643	1.17396	0.388007	0.731229	2.16013	2.65258
2020-08-16	2.77374	0.972484	0.426192	0.713542	2.18637	2.74192
2020-08-17	2.85635	0.819408	0.411773	0.694359	2.18613	2.68031
2020-08-18	1.9998	0.969848	0.36069	0.613395	2.00352	2.52489
2020-08-19	2.06956	1.10619	0.348507	0.638741	1.85492	2.35674
2020-08-20	2.6256	1.25608	0.405331	0.597747	1.73885	2.33453
2020-08-21	3.31755	1.26986	0.496965	0.648786	1.77147	2.46041
2020-08-22	3.65328	1.46194	0.587425	0.651733	1.76029	2.50741
2020-08-23	3.43231	1.20984	0.681637	0.707991	1.77735	2.48833
2020-08-24	3.82558	1.02127	0.78204	0.693506	1.77314	3.18164
2020-08-25	3.11438	1.06737	0.779959	0.669558	1.67433	2.10143
2020-08-26	3.08526	1.18769	0.758009	0.698983	1.54394	2.33869
2020-08-27	3.61136	1.24619	0.87639	0.689993	1.51081	2.43288
2020-08-28	4.23139	1.30365	0.966896	0.785305	1.59768	2.6436
2020-08-29	4.99766	1.31338	1.04084	0.796575	1.66264	2.87783
2020-08-30	4.87001	1.11097	1.08549	0.768479	1.67544	3.1313
2020-08-31	4.70627	0.924143	1.09356	0.879701	1.68194	3.11697
2020-09-01	3.96337	0.982824	0.998959	0.887792	1.59576	3.05424
2020-09-02	3.97595	1.03321	0.930501	0.869595	1.47023	3.01412
2020-09-03	4.52266	1.08309	0.980147	0.903232	1.52524	3.08356
2020-09-04	4.85917	1.15862	1.03235	0.974277	1.51876	3.30772
2020-09-05	5.60038	1.18589	1.15753	1.06532	1.57902	3.31567
2020-09-06	5.9	1.08681	1.22991	1.09844	1.67537	3.2591
2020-09-07	5.67515	0.96887	1.16996	1.37109	1.68933	3.31636
2020-09-08	4.77248	1.09586	1.09059	1.54188	1.54719	3.15185
2020-09-09	4.52846	1.08321	1.0969	1.54957	1.3582	3.08925
2020-09-10	5.03503	1.28888	1.11738	1.59551	1.19726	3.12291
2020-09-11	5.66076	1.30255	1.17574	1.67924	1.20089	3.31146
2020-09-12	5.91336	1.35455	1.21921	1.86307	1.26755	3.37959
2020-09-13	6.11694	1.18512	1.21667	1.97254	1.4165	3.43107
2020-09-14	5.62336	1.06638	1.20253	2.00664	1.4465	3.39707
2020-09-15	5.0083	1.13046	1.07253	1.87883	1.40356	3.20978
2020-09-16	4.99268	1.31961	1.04557	1.89232	1.36112	3.18881
2020-09-17	5.26006	1.53099	1.08748	2.08165	1.33199	3.30049
2020-09-18	5.67761	1.58699	1.15027	2.08022	1.39571	3.26217
2020-09-19	6.44211	1.73498	1.27845	2.26509	1.4597	3.30045
2020-09-20	6.94403	1.55057	1.29051	2.40199	1.57103	3.39275
2020-09-21	6.82352	1.30355	1.2846	2.38114	1.56201	3.38728
2020-09-22	5.24746	1.40356	1.2169	2.45678	1.49408	3.4235
2020-09-23	5.15004	1.45362	1.18266	2.61197	1.47755	3.40384
2020-09-24	5.77009	1.59503	1.22607	2.95398	1.58896	3.48693
2020-09-25	6.72794	1.68984	1.2933	3.2565	1.54925	3.57228
2020-09-26	7.18065	1.85342	1.37075	3.48766	1.53674	3.66306
2020-09-27	7.10731	1.64139	1.40983	3.46522	1.63499	3.61792
2020-09-28	6.53581	1.43732	1.40758	3.37281	1.68485	3.41095
2020-09-29	4.92168	1.56049	1.33335	2.99277	1.54939	3.17025
2020-09-30	4.52227	1.55684	1.3241	3.31587	1.42828	3.13176
2020-10-01	4.91251	1.75555	1.37098	3.50741	1.41752	3.16855
2020-10-02	5.46351	1.93311	1.58509	3.58337	1.48828	3.15374
2020-10-03	5.40127	2.016	1.71218	3.62937	1.54984	3.16947
2020-10-04	6.1535	1.98718	1.88421	4.69675	1.6275	3.09221
2020-10-05	5.92746	1.71227	1.926	7.10592	1.67226	3.02881
2020-10-06	4.60536	1.884	1.86774	6.78643	1.54599	2.88849
2020-10-07	4.57087	2.04769	1.93601	6.85788	1.49485	2.89422
2020-10-08	5.5993	2.4955	2.23609	6.78648	1.45995	3.00492
2020-10-09	6.2381	2.9097	2.62878	7.22251	1.59736	3.14125
2020-10-10	6.87251	3.22778	3.1111	6.86567	1.70786	3.04175
2020-10-11	8.09246	3.08758	3.50358	6.7869	1.82171	3.01476
2020-10-12	7.38953	2.71384	3.67877	6.34808	1.83848	3.03509
2020-10-13	5.89676	2.9092	3.57282	6.18862	1.75672	2.75802
2020-10-14	5.51409	3.29787	3.8044	6.5081	1.71277	2.71634
2020-10-15	6.31929	3.93614	4.28474	7.00454	1.68232	2.73225
2020-10-16	7.84852	4.51219	4.92274	7.15648	1.81013	2.79914
2020-10-17	8.0397	4.98657	5.58425	6.75238	1.93826	2.81082
2020-10-18	8.96335	4.69762	6.1779	6.52015	2.09889	2.81103
2020-10-19	9.14888	4.17745	6.68335	6.43144	2.00175	2.76106
2020-10-20	7.3528	4.45371	6.43209	6.55693	1.86503	2.56301
2020-10-21	6.97404	4.78731	6.55998	6.89471	1.91803	2.47782
2020-10-22	7.24372	5.85764	7.50086	7.68599	1.96375	2.55953
2020-10-23	8.93611	6.48551	8.19994	7.48074	2.02802	2.64213
2020-10-24	9.90558	7.62527	9.16069	7.21285	2.16953	2.67644
2020-10-25	10.7148	7.48106	9.74501	7.26326	2.37537	2.62978
2020-10-26	11.6524	6.79009	10.2925	6.8907	2.5062	2.52306
2020-10-27	9.85323	6.89185	9.7384	6.72403	2.36123	2.34262
2020-10-28	9.24611	7.64529	10.1619	6.77789	2.27121	2.28189
2020-10-29	8.94581	8.41509	10.8022	6.94589	2.30724	2.3425
2020-10-30	9.6556	9.18542	11.3496	6.83781	2.41913	2.28321
2020-10-31	10.0602	9.63382	12.1866	6.85072	2.5832	2.10499
2020-11-01	8.9903	8.90134	12.6113	6.57371	2.79778	2.03481
2020-11-02	9.47602	7.99374	12.4164	6.48006	2.7268	1.896
2020-11-03	9.87768	7.94098	11.0799	5.98591	2.62678	1.78691
2020-11-04	8.92531	8.16198	10.9412	5.73456	2.65835	1.78431
2020-11-05	8.49745	8.69212	11.0212	5.99778	2.70314	1.85708
2020-11-06	9.34626	9.18298	11.4226	6.03756	2.916	2.79239
2020-11-07	9.91136	9.69058	11.909	5.95377	3.16077	1.85179
2020-11-08	11.7681	8.76914	12.2693	6.00514	3.46842	2.07033
2020-11-09	9.89922	7.72743	11.527	5.64184	3.60997	2.13604
2020-11-10	7.5692	7.30999	10.1605	5.44395	3.46128	1.97596
2020-11-11	6.2136	7.44846	10.2388	5.21526	3.53334	2.04805
2020-11-12	6.03663	7.95116	9.96182	5.24332	3.68745	2.09082
2020-11-13	5.7811	8.42612	10.1745	6.04736	3.85695	2.19339
2020-11-14	5.08308	8.5022	10.4675	6.0516	4.46212	2.50024
2020-11-15	5.06462	7.76033	10.1969	5.98576	4.71054	2.66304
2020-11-16	4.77015	6.46111	9.63601	5.77053	4.60034	2.54338
2020-11-17	3.62319	6.05545	8.63048	5.34296	4.34527	2.3531
2020-11-18	4.75093	6.15153	8.3422	4.95128	4.29462	2.27549
2020-11-19	4.54741	6.78596	8.26484	4.64794	4.36507	2.30621
2020-11-20	4.06992	7.262	8.29957	4.66413	4.39901	2.42112
2020-11-21	3.8239	7.42852	8.33464	4.47234	4.58259	2.49079
2020-11-22	3.41615	6.65978	8.09902	4.30617	4.74382	2.56931
2020-11-23	2.91163	5.5904	7.41099	4.10189	4.76155	2.49952
2020-11-24	2.13553	5.18011	6.53448	3.7424	4.43463	2.46412
2020-11-25	1.86603	5.44682	5.9647	3.22457	4.29544	2.39155
2020-11-26	2.00258	5.97831	5.75701	3.33367	4.25846	2.58011
2020-11-27	1.9904	6.33826	5.81409	3.35308	4.35345	2.58849
2020-11-28	1.92577	6.41337	5.77423	3.1752	4.06638	2.7499
2020-11-29	1.88438	5.70375	5.58195	3.12451	4.15442	2.77725
2020-11-30	1.72007	4.87914	5.0547	2.84755	3.93005	2.93705
2020-12-01	1.32773	4.57274	4.41476	2.67221	3.84198	2.74848
2020-12-02	1.26964	4.71783	4.18083	2.62202	3.76972	2.70156
2020-12-03	1.51595	5.25383	4.10362	2.75642	3.92673	2.74087
2020-12-04	1.61686	5.70522	4.20038	2.75847	4.15754	3.24232
2020-12-05	1.60821	5.95093	4.30457	2.84254	4.4727	3.12716
2020-12-06	1.68463	5.56288	4.16526	2.84505	4.61627	3.0819
2020-12-07	1.64687	4.79342	3.92731	2.94706	4.63522	3.05516
2020-12-08	1.24429	4.43667	3.44138	2.85219	4.38343	2.97516
2020-12-09	1.47891	4.79454	3.18777	2.63719	4.29691	2.84059
2020-12-10	1.65622	5.25692	2.88906	2.75066	4.45655	2.87135
2020-12-11	1.7502	6.06564	2.94437	3.08203	4.65024	2.88106
2020-12-12	1.79215	6.42366	3.07803	3.33319	4.54504	2.92551
2020-12-13	1.84783	5.92327	3.22845	3.4782	4.76001	2.96032
2020-12-14	1.77175	5.25783	3.20277	3.38486	4.66189	2.94476
2020-12-15	1.30095	4.65178	2.83153	3.42109	4.35497	2.81793
2020-12-16	1.40538	5.32013	2.74817	3.33161	4.30889	2.828
2020-12-17	1.75264	5.65923	2.84734	3.64877	4.24539	2.92259
2020-12-18	2.0078	6.38486	2.94515	4.42241	4.42549	3.07475
2020-12-19	2.05377	6.61804	2.84052	4.52091	4.48655	3.06468
2020-12-20	2.16918	6.08157	2.81845	4.48738	5.66266	3.21233
2020-12-21	2.03368	5.25173	2.73047	4.93479	5.05709	3.18425
2020-12-22	1.61265	4.91191	2.42874	5.06334	4.62864	3.13809
2020-12-23	1.61095	5.05518	2.36521	5.30763	4.2434	3.02604
2020-12-24	1.75412	5.66326	2.35348	5.56809	4.06006	3.11859
2020-12-25	2.15193	5.55154	2.57335	5.69773	4.09425	3.12524
2020-12-26	2.35218	4.67783	2.76883	5.43093	3.92122	3.13089
2020-12-27	1.67544	4.05029	2.4147	5.33537	3.50696	3.05215
2020-12-28	1.5159	3.44032	2.09802	5.1338	3.4327	2.96351
2020-12-29	1.13489	3.16696	1.86777	5.42785	3.17421	2.80313
2020-12-30	1.26899	3.63418	1.85855	6.16017	3.17846	2.9837
2020-12-31	2.03659	4.60896	2.12392	6.44507	3.32274	3.10884
2021-01-01	2.24356	4.57909	2.69219	6.86475	3.60421	3.19321
2021-01-02	2.35136	3.86777	2.99143	6.9695	3.76029	3.24018
2021-01-03	1.72285	3.24007	2.6226	7.1942	3.49095	3.14304
2021-01-04	1.70533	2.79343	2.50651	7.17015	3.9955	3.0279
2021-01-05	1.2948	2.62972	2.2427	7.27602	3.88515	2.92939
2021-01-06	1.77095	3.12252	2.31009	7.38833	3.58196	2.9527
2021-01-07	2.29816	3.76843	2.61365	7.47114	3.68737	3.15109
2021-01-08	2.47954	4.52428	2.70799	7.07667	4.15913	3.33529
2021-01-09	2.5027	4.54724	2.71885	7.40945	4.32565	3.61813
2021-01-10	2.54176	4.06437	2.84909	7.25061	4.62331	3.71657
2021-01-11	2.37944	3.46487	2.8592	6.91172	4.43681	3.71686
2021-01-12	1.71928	3.08541	2.54619	6.32159	4.15059	3.5842
2021-01-13	1.99681	3.24705	2.4252	5.89041	3.83451	3.66171
2021-01-14	2.35295	3.683	2.42089	5.66228	3.71878	3.85774
2021-01-15	2.45902	3.78889	2.48979	5.53388	3.67942	4.00806
2021-01-16	2.54113	3.62746	2.47572	5.68527	3.65026	4.24934
2021-01-17	2.59544	3.22915	2.47145	5.23885	3.7277	4.56336
2021-01-18	2.43317	2.56465	2.27549	4.83403	3.58875	4.39146
2021-01-19	1.74707	2.37393	1.95704	4.51862	3.34947	4.00029
2021-01-20	2.1523	2.5155	1.82912	4.15437	2.96212	3.88789
2021-01-21	2.55252	2.86288	1.89697	4.09824	2.7588	4.06433
2021-01-22	2.64336	2.93836	1.96447	4.01526	2.80127	4.06424
2021-01-23	2.70141	2.89917	1.98624	4.0307	2.82587	4.27535
2021-01-24	2.77322	2.62969	1.98381	3.80309	2.8517	4.23176
2021-01-25	2.60548	2.13275	1.89614	3.52657	2.7619	4.14389
2021-01-26	1.89705	1.78521	1.68515	3.07837	2.55125	3.87163
2021-01-27	2.16903	1.94142	1.64451	2.70984	2.36774	4.03085
2021-01-28	2.52919	2.28968	1.8434	2.63635	2.32005	3.99461
2021-01-29	2.63441	2.3167	1.93255	2.69496	2.3193	4.15095
2021-01-30	2.67213	2.23584	1.95073	2.74225	2.33079	4.25053
2021-01-31	2.75213	2.11668	1.91955	2.58005	2.36669	4.37809
2021-02-01	2.60315	1.72294	1.82607	2.399	2.2733	4.17749
2021-02-02	1.87735	1.48997	1.60134	2.1968	2.06533	3.92834
2021-02-03	2.16604	1.53599	1.53565	2.00437	1.99179	3.69119
2021-02-04	2.47493	1.81734	1.66266	1.95161	1.89896	3.69447
2021-02-05	2.56535	1.92933	1.76862	1.96105	1.85633	3.63007
2021-02-06	2.52606	1.86708	1.86432	1.91699	1.84629	3.61118
2021-02-07	2.49077	1.72093	1.88882	1.85915	1.86314	3.63108
2021-02-08	2.43016	1.39725	1.81707	1.74257	1.76114	3.50065
2021-02-09	1.75544	1.11825	1.59228	1.60902	1.61692	3.14826
2021-02-10	1.89506	1.19264	1.56934	1.46455	1.49656	2.95752
2021-02-11	2.22189	1.36156	1.66506	1.38884	1.43792	2.83485
2021-02-12	2.27088	1.45232	1.83193	1.35343	1.42854	2.71596
2021-02-13	2.29574	1.42881	1.88162	1.38178	1.44385	2.77446
2021-02-14	2.30049	1.28925	1.89542	1.342	1.44057	2.70793
2021-02-15	2.16661	1.10332	1.78632	1.24142	1.38417	3.08594
2021-02-16	1.60424	0.948294	1.53716	1.13626	1.05902	2.04813
2021-02-17	1.80555	1.04918	1.51446	1.09346	1.16891	2.33159
2021-02-18	2.11677	1.26222	1.57891	1.13101	1.05835	2.48215
2021-02-19	2.26558	1.34313	1.70039	1.13499	1.03887	2.51555
2021-02-20	2.38697	1.39921	1.86034	1.13655	1.02165	2.6839
2021-02-21	2.4177	1.3542	1.93857	1.08631	1.03452	2.54742
2021-02-22	2.43888	1.14243	1.92017	1.0348	1.03212	2.383
2021-02-23	1.76307	0.974959	1.72755	1.02599	0.955075	2.54281
2021-02-24	1.91635	1.09004	1.77079	0.952205	0.903216	2.60616
2021-02-25	2.4233	1.37827	1.94253	0.948897	0.948771	2.43486
2021-02-26	2.54989	1.46645	2.21523	0.948221	0.98731	2.4083
2021-02-27	2.60598	1.51146	2.42116	0.901659	1.01234	2.36358
2021-02-28	2.61938	1.43835	2.48078	0.836355	1.02638	2.1446
